# Supplementary material for: Crystal structure of 13-(2-meth­oxy­phenyl)-3,4-di­hydro-2H-indazolo[1,2-b]phthalazine-1,6,11(13H)-trione
Source: Acta Crystallogr E Crystallogr Commun. 2015 Jul 25;71(Pt 8):o604–5. doi: 10.1107/S2056989015013894 (PMC4571420; doi:10.1107/S2056989015013894)
Supplement: Supplementary file 1 [file e-71-0o604-sup1.cif]

##############################################################################
#                                                                            #
# This CIF contains the data in a paper accepted for publication in          #
# Acta Crystallographica Section E. It conforms to the requirements of       #
# Notes for Authors for Acta Crystallographica Section E, and has been       #
# peer reviewed under the auspices of the IUCr Commission on Journals.       #
#                                                                            #
# Full details of the Crystallographic Information File format               #
# are given in the paper "The Crystallographic Information File (CIF):       #
# a New Standard Archive File for Crystallography" by S. R. Hall, F. H.      #
# Allen and I. D. Brown [Acta Cryst. (1991), A47, 655-685].                  #
#                                                                            #
# The current version of the core CIF dictionary is obtainable from          #
# ftp://ftp.iucr.org/pub/cif_core.dic.                                       #
#                                                                            #
# Software is freely available for graphical display of the structure(s)     #
# in this CIF. For information consult the CIF software page                 #
# http://www.iucr.org/resources/cif/software.                                #
#                                                                            #
# This file may be used for bona fide research purposes within the           #
# scientific community so long as proper attribution is given to the journal # 
# article from which it was obtained.                                        #
#                                                                            #
##############################################################################
data_I
_audit_creation_method     'WinGX routine CIF_UPDATE'
_audit_conform_dict_name     cif_core.dic
_audit_conform_dict_version     2.3
_journal_date_recd_electronic     2015-07-19
_journal_date_accepted     2015-07-22
_journal_name_full     'Acta Crystallographica, Section E'
_journal_year     2015
_journal_volume     71
_journal_issue      8
_journal_page_first     o604
_journal_page_last     o605
_journal_paper_category     HO
_journal_paper_doi     10.1107/S2056989015013894
_journal_coeditor_code     SU5175
_publ_contact_author_name     'Sofiane Bouacida '
_publ_contact_author_address
;
D\'epartement Sciences de la mati\`ere,
Universit\'e Oum El Bouaghi, 04000,
Algeria
;
_publ_contact_author_email     bouacida_sofiane@yahoo.fr
_publ_contact_author_fax     '00 (213) 31 81 88 16'
_publ_contact_author_phone     '00 (213) 74 45 27 14'
_publ_section_title
;\
Crystal structure of
13-(2-methoxyphenyl)-3,4-dihydro-2<i>H</i>-indazolo[1,2-<i>b</i>]phthalazine-\
1,6,11(13<i>H</i>)-trione
;
loop_
    _publ_author_name
    _publ_author_address
    'Abdelmalek Bouraiou'
;
Unit\'e de recherche de Chimie de l'Environnement et Mol\'eculaire Structurale,
CHEMS, Universit\'e des fr\`eres Mentouri, Constantine 25000
Algeria
;
    'Sofiane Bouacida'
;
Unit\'e de recherche de Chimie de l'Environnement et Mol\'eculaire Structurale,
CHEMS, Universit\'e des fr\`eres Mentouri, Constantine 25000
Algeria
D\'epartement Sciences de la mati\`ere,
Universit\'e Oum El Bouaghi, 04000,
Algeria
;
    'Hocine Merazig'
;
Unit\'e de recherche de Chimie de l'Environnement et Mol\'eculaire Structurale,
CHEMS, Universit\'e des fr\`eres Mentouri, Constantine 25000
Algeria
;
    'Aissa Chibani'
;
Unit\'e de recherche de Chimie de l'Environnement et Mol\'eculaire Structurale,
CHEMS, Universit\'e des fr\`eres Mentouri, Constantine 25000
Algeria
;
    'Zouhair Bouaziz'
;
Laboratoire de Chimie Organique,
EA 4446 Biomol\'ecules, Cancer et Chimior\'esistances (B2C),
Universit\'e Claude Bernard Lyon 1, Facult\'e de Pharmacie--ISPB,
Lyon Cedex 08, France
;
_chemical_name_systematic
;\
13-(2-Methoxyphenyl)-3,4-dihydro-2<i>H</i>-indazolo[1,2-<i>b</i>]\
phthalazine-1,6,11(13<i>H</i>)-trione
;
_chemical_formula_moiety     'C22 H18 N2 O4'
_chemical_formula_sum     'C22 H18 N2 O4'
_chemical_formula_iupac     'C22 H18 N2 O4'
_chemical_formula_weight     374.38
_symmetry_cell_setting     monoclinic
_symmetry_space_group_name_H-M     'P 21/c'
_symmetry_space_group_name_Hall     '-P 2ybc'
loop_
    _symmetry_equiv_pos_as_xyz
    'x, y, z'
    '-x, y+1/2, -z+1/2'
    '-x, -y, -z'
    'x, -y-1/2, z-1/2'
_cell_length_a     8.5839(2)
_cell_length_b     11.8474(2)
_cell_length_c     17.5317(4)
_cell_angle_alpha     90
_cell_angle_beta     102.1990(10)
_cell_angle_gamma     90
_cell_volume     1742.66(6)
_cell_formula_units_Z     4
_cell_measurement_reflns_used     7478
_cell_measurement_theta_min     3.01
_cell_measurement_theta_max     30.11
_cell_measurement_temperature     295(2)
_exptl_crystal_description     prism
_exptl_crystal_colour     colourless
_exptl_crystal_size_max     0.15
_exptl_crystal_size_mid     0.11
_exptl_crystal_size_min     0.08
_exptl_crystal_density_diffrn     1.427
_exptl_crystal_density_method     'not measured'
_exptl_crystal_F_000     784
_exptl_absorpt_coefficient_mu     0.099
_exptl_absorpt_correction_type     multi-scan
_exptl_absorpt_process_details
;
(SADABS; Bruker, 2011)
;
_exptl_absorpt_correction_T_min     0.983
_exptl_absorpt_correction_T_max     0.991
_exptl_special_details     ?
_diffrn_ambient_temperature     295(2)
_diffrn_radiation_type     MoK\a
_diffrn_radiation_wavelength     0.71073
_diffrn_radiation_monochromator     graphite
_diffrn_measurement_device_type     'Bruker APEXII'
_diffrn_measurement_method     'CCD rotation images, thick slices'
_diffrn_reflns_number     17655
_diffrn_reflns_av_R_equivalents     0.02
_diffrn_reflns_theta_min     3.39
_diffrn_reflns_theta_max     30.16
_diffrn_reflns_theta_full     30.16
_diffrn_measured_fraction_theta_max     0.997
_diffrn_measured_fraction_theta_full     0.997
_diffrn_reflns_limit_h_min     -11
_diffrn_reflns_limit_h_max     12
_diffrn_reflns_limit_k_min     -15
_diffrn_reflns_limit_k_max     16
_diffrn_reflns_limit_l_min     -24
_diffrn_reflns_limit_l_max     24
_refine_special_details
;
Refinement of <i>F</i>^2^ against ALL reflections. The weighted <i>R</i>-factor
<i>wR</i> and goodness of fit <i>S</i> are based on <i>F</i>^2^, conventional
<i>R</i>-factors <i>R</i> are based on <i>F</i>, with <i>F</i> set to zero for
negative <i>F</i>^2^. The threshold expression of <i>F</i>^2^ >
\s(<i>F</i>^2^) is used only for calculating <i>R</i>-factors(gt) <i>etc</i>.
and is not relevant to the choice of reflections for refinement.
<i>R</i>-factors based on <i>F</i>^2^ are statistically about twice as large
as those based on <i>F</i>, and <i>R</i>- factors based on ALL data will be
even larger.
;
_reflns_number_total     5142
_reflns_number_gt     3865
_reflns_threshold_expression     I>2sigma(I)
_refine_ls_structure_factor_coef     Fsqd
_refine_ls_matrix_type     full
_refine_ls_R_factor_all     0.0752
_refine_ls_R_factor_gt     0.0562
_refine_ls_wR_factor_gt     0.1461
_refine_ls_wR_factor_ref     0.1632
_refine_ls_goodness_of_fit_ref     1.033
_refine_ls_restrained_S_all     1.033
_refine_ls_number_reflns     5142
_refine_ls_number_parameters     254
_refine_ls_number_restraints     0
_refine_ls_hydrogen_treatment     constr
_refine_ls_weighting_scheme     calc
_refine_ls_weighting_details
         'calc w=1/[\s^2^(Fo^2^)+(0.0781P)^2^+0.6856P] where P=(Fo^2^+2Fc^2^)/3'
_atom_sites_solution_hydrogens     geom
_atom_sites_solution_primary     direct
_atom_sites_solution_secondary     difmap
_refine_ls_shift/su_max     0
_refine_ls_shift/su_mean     0
_refine_diff_density_max     0.559
_refine_diff_density_min     -0.411
_refine_ls_extinction_method     none
loop_
    _atom_type_symbol
    _atom_type_description
    _atom_type_scat_dispersion_real
    _atom_type_scat_dispersion_imag
    _atom_type_scat_source
    C C 0.0033 0.0016 'International Tables Vol C Tables 4.2.6.8 and 6.1.1.4'
    H H 0 0 'International Tables Vol C Tables 4.2.6.8 and 6.1.1.4'
    N N 0.0061 0.0033 'International Tables Vol C Tables 4.2.6.8 and 6.1.1.4'
    O O 0.0106 0.006 'International Tables Vol C Tables 4.2.6.8 and 6.1.1.4'
_computing_data_collection
;
APEX2 (Bruker, 2011)
;
_computing_cell_refinement
;
SAINT (Bruker, 2011)
;
_computing_data_reduction
;
SAINT (Bruker, 2011)
;
_computing_structure_solution
;
SIR2002 (Burla <i>et al.</i>,  2005)
;
_computing_structure_refinement
;
SHELXL97 (Sheldrick, 2008)
;
_computing_molecular_graphics
;
ORTEP-3 for Windows (Farrugia, 2012) and DIAMOND (Brandenburg & Berndt,
2001)
;
_computing_publication_material
;
WinGX (Farrugia, 2012)
;
loop_
    _atom_site_type_symbol
    _atom_site_label
    _atom_site_fract_x
    _atom_site_fract_y
    _atom_site_fract_z
    _atom_site_U_iso_or_equiv
    _atom_site_adp_type
    _atom_site_calc_flag
    _atom_site_refinement_flags
    _atom_site_occupancy
    _atom_site_symmetry_multiplicity
    _atom_site_disorder_assembly
    _atom_site_disorder_group
    C C1 0.74930(19) 0.02215(12) 0.50539(9) 0.0359(3) Uani d . 1 1 . .
    C C2 0.68942(17) -0.04887(12) 0.56184(8) 0.0337(3) Uani d . 1 1 . .
    C C3 0.6996(2) -0.16641(14) 0.55560(10) 0.0430(4) Uani d . 1 1 . .
    H H3 0.7435 -0.198 0.5163 0.052 Uiso calc R 1 1 . .
    C C4 0.6449(2) -0.23529(15) 0.60752(12) 0.0490(4) Uani d . 1 1 . .
    H H4 0.6524 -0.3133 0.6034 0.059 Uiso calc R 1 1 . .
    C C5 0.5787(2) -0.18879(16) 0.66597(11) 0.0489(4) Uani d . 1 1 . .
    H H5 0.5424 -0.2357 0.701 0.059 Uiso calc R 1 1 . .
    C C6 0.5665(2) -0.07285(16) 0.67227(10) 0.0447(4) Uani d . 1 1 . .
    H H6 0.5217 -0.0421 0.7115 0.054 Uiso calc R 1 1 . .
    C C7 0.62115(17) -0.00193(13) 0.61993(9) 0.0341(3) Uani d . 1 1 . .
    C C8 0.60256(17) 0.12191(13) 0.62625(9) 0.0352(3) Uani d . 1 1 . .
    C C9 0.65657(17) 0.30813(12) 0.56789(8) 0.0320(3) Uani d . 1 1 . .
    H H9 0.5459 0.3345 0.5569 0.038 Uiso calc R 1 1 . .
    C C10 0.72602(18) 0.32444(12) 0.49673(8) 0.0333(3) Uani d . 1 1 . .
    C C11 0.7440(2) 0.43077(15) 0.45874(11) 0.0485(4) Uani d . 1 1 . .
    C C12 0.8116(5) 0.4197(2) 0.38642(18) 0.0957(11) Uani d . 1 1 . .
    H H12A 0.7232 0.4177 0.3416 0.115 Uiso calc R 1 1 . .
    H H12B 0.8726 0.4873 0.3818 0.115 Uiso calc R 1 1 . .
    C C13 0.9104(4) 0.3247(2) 0.38186(19) 0.0949(11) Uani d . 1 1 . .
    H H13A 1.0142 0.3395 0.4148 0.114 Uiso calc R 1 1 . .
    H H13B 0.9251 0.3193 0.3286 0.114 Uiso calc R 1 1 . .
    C C14 0.8543(2) 0.21095(15) 0.40457(10) 0.0430(4) Uani d . 1 1 . .
    H H14A 0.782 0.1775 0.3603 0.052 Uiso calc R 1 1 . .
    H H14B 0.9448 0.1608 0.4201 0.052 Uiso calc R 1 1 . .
    C C15 0.77157(17) 0.22582(12) 0.47050(8) 0.0320(3) Uani d . 1 1 . .
    C C16 0.74875(17) 0.36667(12) 0.64012(8) 0.0315(3) Uani d . 1 1 . .
    C C17 0.67423(19) 0.44961(13) 0.67530(9) 0.0382(3) Uani d . 1 1 . .
    H H17 0.5667 0.4645 0.6562 0.046 Uiso calc R 1 1 . .
    C C18 0.7569(2) 0.51077(14) 0.73840(10) 0.0435(4) Uani d . 1 1 . .
    H H18 0.7055 0.5664 0.7612 0.052 Uiso calc R 1 1 . .
    C C19 0.9162(2) 0.48835(14) 0.76704(9) 0.0422(4) Uani d . 1 1 . .
    H H19 0.9725 0.5296 0.8091 0.051 Uiso calc R 1 1 . .
    C C20 0.9930(2) 0.40511(14) 0.73373(9) 0.0402(3) Uani d . 1 1 . .
    H H20 1.1001 0.3898 0.7538 0.048 Uiso calc R 1 1 . .
    C C21 0.90965(19) 0.34405(13) 0.67001(9) 0.0350(3) Uani d . 1 1 . .
    C C22 1.1419(2) 0.25375(17) 0.64403(14) 0.0562(5) Uani d . 1 1 . .
    H H22A 1.1802 0.3224 0.6253 0.084 Uiso calc R 1 1 . .
    H H22B 1.17 0.1909 0.6151 0.084 Uiso calc R 1 1 . .
    H H22C 1.1893 0.2443 0.6984 0.084 Uiso calc R 1 1 . .
    N N1 0.73260(15) 0.13669(10) 0.51526(7) 0.0322(3) Uani d . 1 1 . .
    N N2 0.65943(15) 0.18347(10) 0.57313(7) 0.0331(3) Uani d . 1 1 . .
    O O1 0.80755(19) -0.01451(11) 0.45288(8) 0.0575(4) Uani d . 1 1 . .
    O O2 0.53946(16) 0.16813(11) 0.67456(8) 0.0511(3) Uani d . 1 1 . .
    O O3 0.7009(2) 0.52090(11) 0.48121(10) 0.0660(4) Uani d . 1 1 . .
    O O4 0.97523(15) 0.25908(12) 0.63425(8) 0.0533(4) Uani d . 1 1 . .
loop_
    _atom_site_aniso_label
    _atom_site_aniso_U_11
    _atom_site_aniso_U_22
    _atom_site_aniso_U_33
    _atom_site_aniso_U_12
    _atom_site_aniso_U_13
    _atom_site_aniso_U_23
    C1 0.0434(8) 0.0281(7) 0.0371(7) -0.0015(6) 0.0108(6) -0.0034(5)
    C2 0.0333(7) 0.0295(7) 0.0368(7) -0.0023(5) 0.0038(5) 0.0018(5)
    C3 0.0455(9) 0.0316(8) 0.0503(9) 0.0000(6) 0.0063(7) 0.0012(7)
    C4 0.0474(9) 0.0334(8) 0.0614(11) -0.0041(7) 0.0008(8) 0.0097(7)
    C5 0.0398(8) 0.0467(10) 0.0576(10) -0.0079(7) 0.0041(7) 0.0190(8)
    C6 0.0393(8) 0.0485(10) 0.0479(9) -0.0041(7) 0.0129(7) 0.0096(7)
    C7 0.0293(6) 0.0348(7) 0.0378(7) -0.0027(5) 0.0058(5) 0.0040(6)
    C8 0.0335(7) 0.0375(8) 0.0365(7) -0.0027(6) 0.0118(5) -0.0010(6)
    C9 0.0334(7) 0.0283(7) 0.0354(7) 0.0020(5) 0.0094(5) -0.0025(5)
    C10 0.0368(7) 0.0303(7) 0.0328(6) -0.0014(6) 0.0075(5) 0.0002(5)
    C11 0.0612(11) 0.0334(8) 0.0553(10) 0.0031(7) 0.0225(8) 0.0080(7)
    C12 0.162(3) 0.0495(13) 0.105(2) 0.0176(16) 0.095(2) 0.0275(13)
    C13 0.151(3) 0.0484(12) 0.118(2) 0.0047(15) 0.104(2) 0.0130(13)
    C14 0.0528(9) 0.0401(8) 0.0422(8) -0.0032(7) 0.0242(7) -0.0027(7)
    C15 0.0349(7) 0.0310(7) 0.0309(6) -0.0036(5) 0.0087(5) -0.0010(5)
    C16 0.0368(7) 0.0270(6) 0.0323(6) 0.0008(5) 0.0107(5) -0.0015(5)
    C17 0.0401(8) 0.0325(7) 0.0451(8) 0.0028(6) 0.0161(6) -0.0045(6)
    C18 0.0539(10) 0.0345(8) 0.0467(8) 0.0000(7) 0.0210(7) -0.0113(7)
    C19 0.0536(9) 0.0381(8) 0.0366(7) -0.0072(7) 0.0132(7) -0.0092(6)
    C20 0.0416(8) 0.0416(8) 0.0366(7) 0.0011(7) 0.0065(6) -0.0040(6)
    C21 0.0408(8) 0.0312(7) 0.0342(7) 0.0049(6) 0.0104(6) -0.0027(5)
    C22 0.0522(10) 0.0382(9) 0.0834(14) 0.0091(8) 0.0259(10) -0.0052(9)
    N1 0.0396(6) 0.0275(6) 0.0326(6) -0.0021(5) 0.0145(5) -0.0036(5)
    N2 0.0398(6) 0.0286(6) 0.0346(6) -0.0010(5) 0.0161(5) -0.0038(5)
    O1 0.0913(10) 0.0349(6) 0.0579(8) 0.0002(6) 0.0419(7) -0.0080(6)
    O2 0.0617(8) 0.0472(7) 0.0543(7) -0.0017(6) 0.0349(6) -0.0038(6)
    O3 0.0920(11) 0.0336(7) 0.0801(10) 0.0118(7) 0.0353(9) 0.0094(6)
    O4 0.0429(6) 0.0565(8) 0.0566(7) 0.0165(6) 0.0016(5) -0.0248(6)
_geom_special_details
;
All e.s.d.'s (except the e.s.d. in the dihedral angle between two l.s. planes)
are estimated using the full covariance matrix. The cell e.s.d.'s are taken
into account individually in the estimation of e.s.d.'s in distances, angles
and torsion angles; correlations between e.s.d.'s in cell parameters are only
used when they are defined by crystal symmetry. An approximate (isotropic)
treatment of cell e.s.d.'s is used for estimating e.s.d.'s involving l.s.
planes.
;
loop_
    _geom_bond_atom_site_label_1
    _geom_bond_atom_site_label_2
    _geom_bond_site_symmetry_2
    _geom_bond_distance
    _geom_bond_publ_flag
    C1 O1 . 1.2168(19) ?
    C1 N1 . 1.3794(19) ?
    C1 C2 . 1.472(2) ?
    C2 C7 . 1.394(2) ?
    C2 C3 . 1.401(2) ?
    C3 C4 . 1.377(2) ?
    C3 H3 . 0.93 ?
    C4 C5 . 1.387(3) ?
    C4 H4 . 0.93 ?
    C5 C6 . 1.384(3) ?
    C5 H5 . 0.93 ?
    C6 C7 . 1.396(2) ?
    C6 H6 . 0.93 ?
    C7 C8 . 1.483(2) ?
    C8 O2 . 1.2266(18) ?
    C8 N2 . 1.3526(19) ?
    C9 N2 . 1.4797(19) ?
    C9 C10 . 1.504(2) ?
    C9 C16 . 1.512(2) ?
    C9 H9 . 0.98 ?
    C10 C15 . 1.344(2) ?
    C10 C11 . 1.448(2) ?
    C11 O3 . 1.222(2) ?
    C11 C12 . 1.507(3) ?
    C12 C13 . 1.422(4) ?
    C12 H12A . 0.97 ?
    C12 H12B . 0.97 ?
    C13 C14 . 1.512(3) ?
    C13 H13A . 0.97 ?
    C13 H13B . 0.97 ?
    C14 C15 . 1.490(2) ?
    C14 H14A . 0.97 ?
    C14 H14B . 0.97 ?
    C15 N1 . 1.3977(18) ?
    C16 C17 . 1.386(2) ?
    C16 C21 . 1.396(2) ?
    C17 C18 . 1.386(2) ?
    C17 H17 . 0.93 ?
    C18 C19 . 1.379(3) ?
    C18 H18 . 0.93 ?
    C19 C20 . 1.382(2) ?
    C19 H19 . 0.93 ?
    C20 C21 . 1.395(2) ?
    C20 H20 . 0.93 ?
    C21 O4 . 1.3684(18) ?
    C22 O4 . 1.406(2) ?
    C22 H22A . 0.96 ?
    C22 H22B . 0.96 ?
    C22 H22C . 0.96 ?
    N1 N2 . 1.4143(16) ?
loop_
    _geom_angle_atom_site_label_1
    _geom_angle_atom_site_label_2
    _geom_angle_atom_site_label_3
    _geom_angle_site_symmetry_1
    _geom_angle_site_symmetry_3
    _geom_angle
    _geom_angle_publ_flag
    O1 C1 N1 . . 121.07(14) ?
    O1 C1 C2 . . 124.22(14) ?
    N1 C1 C2 . . 114.70(13) ?
    C7 C2 C3 . . 119.78(15) ?
    C7 C2 C1 . . 121.59(14) ?
    C3 C2 C1 . . 118.63(14) ?
    C4 C3 C2 . . 120.11(17) ?
    C4 C3 H3 . . 119.9 ?
    C2 C3 H3 . . 119.9 ?
    C3 C4 C5 . . 120.23(17) ?
    C3 C4 H4 . . 119.9 ?
    C5 C4 H4 . . 119.9 ?
    C6 C5 C4 . . 120.21(16) ?
    C6 C5 H5 . . 119.9 ?
    C4 C5 H5 . . 119.9 ?
    C5 C6 C7 . . 120.20(17) ?
    C5 C6 H6 . . 119.9 ?
    C7 C6 H6 . . 119.9 ?
    C2 C7 C6 . . 119.45(15) ?
    C2 C7 C8 . . 121.20(13) ?
    C6 C7 C8 . . 119.34(14) ?
    O2 C8 N2 . . 120.73(15) ?
    O2 C8 C7 . . 124.31(14) ?
    N2 C8 C7 . . 114.96(13) ?
    N2 C9 C10 . . 100.10(11) ?
    N2 C9 C16 . . 114.01(12) ?
    C10 C9 C16 . . 113.99(12) ?
    N2 C9 H9 . . 109.5 ?
    C10 C9 H9 . . 109.5 ?
    C16 C9 H9 . . 109.5 ?
    C15 C10 C11 . . 122.13(14) ?
    C15 C10 C9 . . 111.54(13) ?
    C11 C10 C9 . . 126.33(14) ?
    O3 C11 C10 . . 122.89(17) ?
    O3 C11 C12 . . 122.94(17) ?
    C10 C11 C12 . . 114.09(16) ?
    C13 C12 C11 . . 117.2(2) ?
    C13 C12 H12A . . 108 ?
    C11 C12 H12A . . 108 ?
    C13 C12 H12B . . 108 ?
    C11 C12 H12B . . 108 ?
    H12A C12 H12B . . 107.2 ?
    C12 C13 C14 . . 117.6(2) ?
    C12 C13 H13A . . 107.9 ?
    C14 C13 H13A . . 107.9 ?
    C12 C13 H13B . . 107.9 ?
    C14 C13 H13B . . 107.9 ?
    H13A C13 H13B . . 107.2 ?
    C15 C14 C13 . . 109.23(15) ?
    C15 C14 H14A . . 109.8 ?
    C13 C14 H14A . . 109.8 ?
    C15 C14 H14B . . 109.8 ?
    C13 C14 H14B . . 109.8 ?
    H14A C14 H14B . . 108.3 ?
    C10 C15 N1 . . 110.08(12) ?
    C10 C15 C14 . . 126.12(14) ?
    N1 C15 C14 . . 123.79(13) ?
    C17 C16 C21 . . 118.82(14) ?
    C17 C16 C9 . . 119.25(13) ?
    C21 C16 C9 . . 121.84(12) ?
    C18 C17 C16 . . 121.27(15) ?
    C18 C17 H17 . . 119.4 ?
    C16 C17 H17 . . 119.4 ?
    C19 C18 C17 . . 119.40(14) ?
    C19 C18 H18 . . 120.3 ?
    C17 C18 H18 . . 120.3 ?
    C18 C19 C20 . . 120.55(15) ?
    C18 C19 H19 . . 119.7 ?
    C20 C19 H19 . . 119.7 ?
    C19 C20 C21 . . 119.91(15) ?
    C19 C20 H20 . . 120 ?
    C21 C20 H20 . . 120 ?
    O4 C21 C20 . . 123.87(14) ?
    O4 C21 C16 . . 116.07(13) ?
    C20 C21 C16 . . 120.04(14) ?
    O4 C22 H22A . . 109.5 ?
    O4 C22 H22B . . 109.5 ?
    H22A C22 H22B . . 109.5 ?
    O4 C22 H22C . . 109.5 ?
    H22A C22 H22C . . 109.5 ?
    H22B C22 H22C . . 109.5 ?
    C1 N1 C15 . . 129.00(12) ?
    C1 N1 N2 . . 123.30(12) ?
    C15 N1 N2 . . 107.58(11) ?
    C8 N2 N1 . . 124.21(12) ?
    C8 N2 C9 . . 125.25(12) ?
    N1 N2 C9 . . 110.53(11) ?
    C21 O4 C22 . . 118.93(14) ?
loop_
    _geom_torsion_atom_site_label_1
    _geom_torsion_atom_site_label_2
    _geom_torsion_atom_site_label_3
    _geom_torsion_atom_site_label_4
    _geom_torsion_site_symmetry_1
    _geom_torsion_site_symmetry_2
    _geom_torsion_site_symmetry_3
    _geom_torsion_site_symmetry_4
    _geom_torsion
    _geom_torsion_publ_flag
    O1 C1 C2 C7 . . . . -178.79(16) ?
    N1 C1 C2 C7 . . . . 0.2(2) ?
    O1 C1 C2 C3 . . . . 0.2(2) ?
    N1 C1 C2 C3 . . . . 179.20(14) ?
    C7 C2 C3 C4 . . . . -1.1(2) ?
    C1 C2 C3 C4 . . . . 179.91(15) ?
    C2 C3 C4 C5 . . . . 0.3(3) ?
    C3 C4 C5 C6 . . . . 0.3(3) ?
    C4 C5 C6 C7 . . . . -0.2(3) ?
    C3 C2 C7 C6 . . . . 1.2(2) ?
    C1 C2 C7 C6 . . . . -179.82(14) ?
    C3 C2 C7 C8 . . . . -177.54(14) ?
    C1 C2 C7 C8 . . . . 1.4(2) ?
    C5 C6 C7 C2 . . . . -0.6(2) ?
    C5 C6 C7 C8 . . . . 178.20(15) ?
    C2 C7 C8 O2 . . . . 177.83(15) ?
    C6 C7 C8 O2 . . . . -1.0(2) ?
    C2 C7 C8 N2 . . . . -1.4(2) ?
    C6 C7 C8 N2 . . . . 179.86(14) ?
    N2 C9 C10 C15 . . . . -4.23(16) ?
    C16 C9 C10 C15 . . . . 117.89(14) ?
    N2 C9 C10 C11 . . . . 175.59(16) ?
    C16 C9 C10 C11 . . . . -62.3(2) ?
    C15 C10 C11 O3 . . . . 178.88(18) ?
    C9 C10 C11 O3 . . . . -0.9(3) ?
    C15 C10 C11 C12 . . . . 2.2(3) ?
    C9 C10 C11 C12 . . . . -177.6(2) ?
    O3 C11 C12 C13 . . . . 156.7(3) ?
    C10 C11 C12 C13 . . . . -26.6(4) ?
    C11 C12 C13 C14 . . . . 45.2(5) ?
    C12 C13 C14 C15 . . . . -35.9(4) ?
    C11 C10 C15 N1 . . . . -176.72(15) ?
    C9 C10 C15 N1 . . . . 3.11(17) ?
    C11 C10 C15 C14 . . . . 4.3(3) ?
    C9 C10 C15 C14 . . . . -175.83(14) ?
    C13 C14 C15 C10 . . . . 11.7(3) ?
    C13 C14 C15 N1 . . . . -167.1(2) ?
    N2 C9 C16 C17 . . . . -127.42(14) ?
    C10 C9 C16 C17 . . . . 118.48(15) ?
    N2 C9 C16 C21 . . . . 56.20(18) ?
    C10 C9 C16 C21 . . . . -57.90(18) ?
    C21 C16 C17 C18 . . . . 0.9(2) ?
    C9 C16 C17 C18 . . . . -175.63(15) ?
    C16 C17 C18 C19 . . . . -0.3(3) ?
    C17 C18 C19 C20 . . . . -0.5(3) ?
    C18 C19 C20 C21 . . . . 0.8(3) ?
    C19 C20 C21 O4 . . . . -178.87(16) ?
    C19 C20 C21 C16 . . . . -0.2(2) ?
    C17 C16 C21 O4 . . . . 178.16(14) ?
    C9 C16 C21 O4 . . . . -5.4(2) ?
    C17 C16 C21 C20 . . . . -0.6(2) ?
    C9 C16 C21 C20 . . . . 175.82(14) ?
    O1 C1 N1 C15 . . . . 1.5(3) ?
    C2 C1 N1 C15 . . . . -177.53(13) ?
    O1 C1 N1 N2 . . . . 177.13(15) ?
    C2 C1 N1 N2 . . . . -1.9(2) ?
    C10 C15 N1 C1 . . . . 175.69(15) ?
    C14 C15 N1 C1 . . . . -5.3(2) ?
    C10 C15 N1 N2 . . . . -0.45(16) ?
    C14 C15 N1 N2 . . . . 178.51(14) ?
    O2 C8 N2 N1 . . . . -179.53(14) ?
    C7 C8 N2 N1 . . . . -0.3(2) ?
    O2 C8 N2 C9 . . . . 1.5(2) ?
    C7 C8 N2 C9 . . . . -179.30(13) ?
    C1 N1 N2 C8 . . . . 2.1(2) ?
    C15 N1 N2 C8 . . . . 178.49(13) ?
    C1 N1 N2 C9 . . . . -178.81(13) ?
    C15 N1 N2 C9 . . . . -2.40(15) ?
    C10 C9 N2 C8 . . . . -177.02(14) ?
    C16 C9 N2 C8 . . . . 60.88(19) ?
    C10 C9 N2 N1 . . . . 3.88(14) ?
    C16 C9 N2 N1 . . . . -118.22(13) ?
    C20 C21 O4 C22 . . . . -20.5(3) ?
    C16 C21 O4 C22 . . . . 160.83(16) ?
loop_
    _geom_hbond_atom_site_label_D
    _geom_hbond_atom_site_label_H
    _geom_hbond_atom_site_label_A
    _geom_hbond_site_symmetry_D
    _geom_hbond_site_symmetry_H
    _geom_hbond_site_symmetry_A
    _geom_hbond_distance_DH
    _geom_hbond_distance_HA
    _geom_hbond_distance_DA
    _geom_hbond_angle_DHA
    C22 H22B O1 . . 3_756 0.96 2.43 3.379(2) 168
    C20 H20 Cg3 . . 2_756 0.93 2.90 3.726(2) 149
_iucr_refine_instructions_details
;
TITL import in P 21/c
CELL  0.71073   8.5839  11.8474  17.5317   90.000  102.199   90.000
ZERR     4.00   0.0002   0.0002   0.0004    0.000    0.001    0.000
LATT   1
SYMM  - X, 1/2 + Y, 1/2 - Z
SFAC  C    H    N    O
UNIT  88   72   8    16
MERG   2
OMIT     1   1   0
OMIT    -1   0   2
OMIT     0   0   2
OMIT     0   1   1
OMIT     0   1   2
OMIT     1   0   0
OMIT     0   2   0
OMIT     0   2   1
FMAP   2
PLAN   25
ACTA
BOND   $H
CONF
L.S.   6
WGHT    0.078100    0.685600
FVAR       0.21480
C1    1    0.749300    0.022146    0.505395    11.00000    0.04337    0.02815 =
         0.03709   -0.00338    0.01084   -0.00152
C2    1    0.689419   -0.048865    0.561837    11.00000    0.03327    0.02953 =
         0.03676    0.00185    0.00379   -0.00228
C3    1    0.699647   -0.166407    0.555597    11.00000    0.04546    0.03162 =
         0.05031    0.00125    0.00628   -0.00002
AFIX  43
H3    2    0.743467   -0.197960    0.516318    11.00000   -1.20000
AFIX   0
C4    1    0.644931   -0.235287    0.607519    11.00000    0.04736    0.03344 =
         0.06136    0.00965    0.00082   -0.00409
AFIX  43
H4    2    0.652411   -0.313267    0.603373    11.00000   -1.20000
AFIX   0
C5    1    0.578717   -0.188791    0.665967    11.00000    0.03976    0.04666 =
         0.05759    0.01899    0.00412   -0.00787
AFIX  43
H5    2    0.542414   -0.235676    0.701047    11.00000   -1.20000
AFIX   0
C6    1    0.566478   -0.072850    0.672268    11.00000    0.03925    0.04847 =
         0.04794    0.00962    0.01292   -0.00413
AFIX  43
H6    2    0.521711   -0.042066    0.711479    11.00000   -1.20000
AFIX   0
C7    1    0.621146   -0.001931    0.619927    11.00000    0.02925    0.03479 =
         0.03779    0.00400    0.00575   -0.00275
C8    1    0.602561    0.121909    0.626245    11.00000    0.03348    0.03751 =
         0.03645   -0.00103    0.01181   -0.00274
C9    1    0.656570    0.308132    0.567892    11.00000    0.03340    0.02827 =
         0.03541   -0.00248    0.00942    0.00201
AFIX  13
H9    2    0.545860    0.334496    0.556862    11.00000   -1.20000
AFIX   0
C10   1    0.726017    0.324445    0.496734    11.00000    0.03683    0.03032 =
         0.03281    0.00018    0.00755   -0.00137
C11   1    0.743956    0.430768    0.458736    11.00000    0.06120    0.03343 =
         0.05527    0.00804    0.02250    0.00308
C12   1    0.811554    0.419661    0.386424    11.00000    0.16173    0.04946 =
         0.10517    0.02747    0.09454    0.01759
AFIX  23
H12A  2    0.723201    0.417671    0.341623    11.00000   -1.20000
H12B  2    0.872646    0.487260    0.381808    11.00000   -1.20000
AFIX   0
C13   1    0.910406    0.324701    0.381862    11.00000    0.15145    0.04838 =
         0.11819    0.01298    0.10413    0.00472
AFIX  23
H13A  2    1.014181    0.339492    0.414845    11.00000   -1.20000
H13B  2    0.925125    0.319259    0.328630    11.00000   -1.20000
AFIX   0
C14   1    0.854320    0.210945    0.404565    11.00000    0.05277    0.04015 =
         0.04221   -0.00266    0.02417   -0.00324
AFIX  23
H14A  2    0.781982    0.177484    0.360319    11.00000   -1.20000
H14B  2    0.944786    0.160792    0.420105    11.00000   -1.20000
AFIX   0
C15   1    0.771567    0.225825    0.470498    11.00000    0.03494    0.03103 =
         0.03088   -0.00097    0.00872   -0.00356
C16   1    0.748749    0.366669    0.640120    11.00000    0.03675    0.02704 =
         0.03229   -0.00154    0.01072    0.00081
C17   1    0.674231    0.449615    0.675298    11.00000    0.04011    0.03247 =
         0.04506   -0.00452    0.01605    0.00278
AFIX  43
H17   2    0.566686    0.464506    0.656185    11.00000   -1.20000
AFIX   0
C18   1    0.756919    0.510774    0.738403    11.00000    0.05385    0.03455 =
         0.04666   -0.01131    0.02097   -0.00002
AFIX  43
H18   2    0.705454    0.566432    0.761233    11.00000   -1.20000
AFIX   0
C19   1    0.916236    0.488349    0.767040    11.00000    0.05356    0.03805 =
         0.03657   -0.00920    0.01325   -0.00718
AFIX  43
H19   2    0.972450    0.529572    0.809108    11.00000   -1.20000
AFIX   0
C20   1    0.993026    0.405111    0.733730    11.00000    0.04161    0.04158 =
         0.03657   -0.00403    0.00646    0.00110
AFIX  43
H20   2    1.100130    0.389845    0.753773    11.00000   -1.20000
AFIX   0
C21   1    0.909649    0.344047    0.670012    11.00000    0.04083    0.03120 =
         0.03418   -0.00274    0.01042    0.00492
C22   1    1.141878    0.253754    0.644029    11.00000    0.05224    0.03818 =
         0.08339   -0.00518    0.02594    0.00912
AFIX 137
H22A  2    1.180164    0.322352    0.625324    11.00000   -1.50000
H22B  2    1.169989    0.190928    0.615079    11.00000   -1.50000
H22C  2    1.189289    0.244342    0.698363    11.00000   -1.50000
AFIX   0
N1    3    0.732602    0.136695    0.515258    11.00000    0.03959    0.02747 =
         0.03260   -0.00361    0.01446   -0.00208
N2    3    0.659430    0.183467    0.573127    11.00000    0.03976    0.02863 =
         0.03458   -0.00376    0.01606   -0.00096
O1    4    0.807553   -0.014508    0.452882    11.00000    0.09127    0.03492 =
         0.05794   -0.00802    0.04190    0.00017
O2    4    0.539464    0.168128    0.674557    11.00000    0.06169    0.04723 =
         0.05427   -0.00385    0.03489   -0.00173
O3    4    0.700946    0.520900    0.481212    11.00000    0.09203    0.03356 =
         0.08013    0.00939    0.03533    0.01182
O4    4    0.975233    0.259081    0.634251    11.00000    0.04289    0.05653 =
         0.05662   -0.02485    0.00162    0.01655
HKLF 4
REM  import in P 21/c
REM R1 =  0.0562 for   3865 Fo > 4sig(Fo)  and  0.0752 for all   5142 data
REM    254 parameters refined using      0 restraints
END
WGHT      0.0781      0.6855
REM Highest difference peak  0.559,  deepest hole -0.411,  1-sigma level  0.049
Q1    1   0.8018  0.3231  0.3512  11.00000  0.05    0.56
Q2    1   0.9139  0.4148  0.4229  11.00000  0.05    0.46
Q3    1   0.6142  0.0562  0.6227  11.00000  0.05    0.30
Q4    1   0.7038 -0.0137  0.5323  11.00000  0.05    0.29
Q5    1   0.7144  0.3771  0.4713  11.00000  0.05    0.26
Q6    1   0.7548  0.2815  0.4832  11.00000  0.05    0.26
Q7    1   0.7970  0.4985  0.3581  11.00000  0.05    0.25
Q8    1   0.6894 -0.0202  0.5979  11.00000  0.05    0.25
Q9    1   0.7269  0.4248  0.6520  11.00000  0.05    0.25
Q10   1   0.6895  0.3191  0.5290  11.00000  0.05    0.25
Q11   1   0.8131  0.3397  0.6532  11.00000  0.05    0.25
Q12   1   0.7492  0.1766  0.4867  11.00000  0.05    0.24
Q13   1   0.6464  0.1521  0.5988  11.00000  0.05    0.24
Q14   1   0.7304  0.4964  0.6938  11.00000  0.05    0.23
Q15   1   0.9504  0.4600  0.7377  11.00000  0.05    0.22
Q16   1   0.9469  0.3597  0.7082  11.00000  0.05    0.22
Q17   1   0.8376  0.5023  0.7403  11.00000  0.05    0.21
Q18   1   0.7495  0.0778  0.5085  11.00000  0.05    0.21
Q19   1   0.8034  0.5145  0.5008  11.00000  0.05    0.21
Q20   1   0.6655 -0.1106  0.5521  11.00000  0.05    0.21
Q21   1   0.6089 -0.0387  0.6514  11.00000  0.05    0.21
Q22   1   0.6466 -0.2036  0.5699  11.00000  0.05    0.21
Q23   1   0.7308 -0.1012  0.5703  11.00000  0.05    0.20
Q24   1   0.7064  0.3387  0.6057  11.00000  0.05    0.20
Q25   1   0.5243  0.1477  0.6367  11.00000  0.05    0.20
;
