# Supplementary material for: Crystal structure of 13-(2-meth­oxy­phenyl)-3,4-di­hydro-2H-indazolo[1,2-b]phthalazine-1,6,11(13H)-trione
Source: Acta Crystallogr E Crystallogr Commun. 2015 Jul 25;71(Pt 8):o604–5. doi: 10.1107/S2056989015013894 (PMC4571420; doi:10.1107/S2056989015013894)
Supplement: Supplementary file 2 [file e-71-0o604-Isup2.hkl]

#
# h,k,l, Fc-squared, Fo-squared, sigma(Fo-squared) and status flag
#
data_I
_shelx_title ' import in P 21/c'
_shelx_refln_list_code          4
_shelx_F_calc_maximum      145.09
_exptl_crystal_F_000       784.00
_reflns_d_resolution_high  0.7073
 
loop_
 _symmetry_equiv_pos_as_xyz
 'x, y, z'
 '-x, y+1/2, -z+1/2'
 '-x, -y, -z'
 'x, -y-1/2, z-1/2'
 
_cell_length_a     8.5839
_cell_length_b    11.8474
_cell_length_c    17.5317
_cell_angle_alpha  90.000
_cell_angle_beta  102.199
_cell_angle_gamma  90.000
 
_shelx_F_squared_multiplier     1.000
 
loop_
 _refln_index_h
 _refln_index_k
 _refln_index_l
 _refln_F_squared_calc
 _refln_F_squared_meas
 _refln_F_squared_sigma
 _refln_observed_status
   2   0   0    16345.76    16815.31    161.63 o
   3   0   0     5150.20     5334.70     51.69 o
   4   0   0      848.70      980.80     12.52 o
   5   0   0       86.32       77.59      1.72 o
   6   0   0      126.54      121.03      2.11 o
   7   0   0      154.19      135.61      3.72 o
   8   0   0       83.13       52.46      2.81 o
   9   0   0       52.51       35.83      3.25 o
  10   0   0       36.89       40.96      4.33 o
  11   0   0        1.29        5.64      3.47 o
   2   1   0      581.44      580.01      4.81 o
   3   1   0       85.77      103.59      1.20 o
   4   1   0      702.86      766.34      6.06 o
   5   1   0     1046.32     1195.14     10.03 o
   6   1   0       69.77       84.33      1.46 o
   7   1   0       16.47       10.37      0.98 o
   8   1   0       30.38       27.84      1.50 o
   9   1   0      183.88      163.95      3.67 o
  10   1   0        0.85        2.74      1.22 o
  11   1   0        2.81        3.92      2.37 o
   1   2   0      400.28      349.53     18.46 o
   2   2   0     3818.39     3926.61     33.92 o
   3   2   0       15.45       13.78      0.52 o
   4   2   0      500.64      515.85      5.14 o
   5   2   0       11.87        8.46      0.68 o
   6   2   0      269.81      278.76      3.48 o
   7   2   0        7.19        3.71      0.90 o
   8   2   0       20.12       19.95      1.53 o
   9   2   0       15.59       10.71      1.56 o
  10   2   0       46.19       44.68      3.11 o
  11   2   0        1.19        0.22      2.28 o
   1   3   0     1161.80     1012.62      8.12 o
   2   3   0       29.51       17.00      0.75 o
   3   3   0       78.94       58.45      1.31 o
   4   3   0       45.98       38.50      1.05 o
   5   3   0       23.97       18.71      0.85 o
   6   3   0        0.61       -0.33      0.67 o
   7   3   0      295.72      309.28      4.03 o
   8   3   0        5.23        3.32      1.13 o
   9   3   0        9.19        8.96      1.52 o
  10   3   0       42.58       49.01      2.55 o
  11   3   0        4.76        3.44      1.68 o
   0   4   0     5086.20     5139.67    100.13 o
   1   4   0      735.12      737.90      6.56 o
   2   4   0      988.22     1006.67     10.21 o
   3   4   0        0.59       -0.06      0.53 o
   4   4   0      218.00      232.04      3.18 o
   5   4   0      117.68      122.57      1.90 o
   6   4   0      300.23      317.63      3.86 o
   7   4   0      146.07      136.02      3.37 o
   8   4   0        6.04        4.87      1.18 o
   9   4   0       13.70       10.99      1.67 o
  10   4   0       22.98       26.55      2.15 o
  11   4   0       18.53       24.41      3.58 o
   1   5   0     3003.46     3242.53     36.20 o
   2   5   0      557.41      638.98      5.98 o
   3   5   0      219.70      197.31      2.77 o
   4   5   0        0.05        0.10      0.51 o
   5   5   0        0.33        1.18      0.59 o
   6   5   0      279.30      282.79      4.08 o
   7   5   0       31.21       26.85      3.00 o
   8   5   0        7.02        4.90      1.22 o
   9   5   0        0.00       -1.93      1.93 o
  10   5   0       43.31       52.10      3.58 o
  11   5   0        4.19        9.70      2.50 o
   0   6   0     4700.75     5515.70    107.50 o
   1   6   0      843.86      932.11     10.88 o
   2   6   0      899.23     1099.93     11.09 o
   3   6   0       14.07       13.23      0.83 o
   4   6   0        9.83        6.80      1.24 o
   5   6   0      715.24      694.56      9.40 o
   6   6   0      297.43      278.06      3.96 o
   7   6   0       74.10       74.00      2.92 o
   8   6   0        8.54       15.72      1.85 o
   9   6   0       21.47       26.57      2.26 o
  10   6   0        0.71        2.58      3.36 o
  11   6   0       26.13       31.63      6.39 o
   1   7   0        9.26        5.87      0.68 o
   2   7   0        7.29        4.42      1.04 o
   3   7   0      506.70      485.95      5.54 o
   4   7   0       82.47       81.97      2.30 o
   5   7   0      271.23      256.84      4.62 o
   6   7   0       74.84       70.93      2.71 o
   7   7   0        0.01        1.28      1.39 o
   8   7   0      229.76      237.21      6.31 o
   9   7   0       40.35       42.23      2.69 o
  10   7   0       14.83       22.80      4.23 o
   0   8   0       17.53       16.23      1.04 o
   1   8   0      755.67      776.67      9.41 o
   2   8   0       24.00       21.50      1.51 o
   3   8   0       51.64       51.03      1.92 o
   4   8   0       51.22       47.88      1.56 o
   5   8   0      293.42      258.72      3.94 o
   6   8   0      174.95      158.20      3.80 o
   7   8   0       31.92       23.74      1.97 o
   8   8   0      263.43      293.46      7.25 o
   9   8   0       81.08       86.62      5.59 o
  10   8   0        0.13       -0.04      7.15 o
   1   9   0      328.70      292.28      4.23 o
   2   9   0        0.05       -0.65      2.82 o
   3   9   0       66.01       66.00      2.86 o
   4   9   0       24.83       26.32      2.78 o
   5   9   0      855.56      793.74     10.69 o
   6   9   0        1.48        1.98      1.31 o
   7   9   0      139.46      140.60      3.37 o
   8   9   0       43.46       58.17      3.91 o
   9   9   0       12.23       10.64      2.10 o
  10   9   0        0.21        2.17      3.47 o
   0  10   0        2.74        0.70      0.98 o
   1  10   0        1.10       -0.81      0.81 o
   2  10   0        6.42        2.91      1.35 o
   3  10   0       11.65       10.85      1.67 o
   4  10   0       79.07       63.94      3.44 o
   5  10   0      291.28      293.43      5.08 o
   6  10   0        0.44        3.78      1.32 o
   7  10   0       27.68       28.79      2.16 o
   8  10   0       27.61       28.04      4.21 o
   9  10   0        0.06       -1.13      1.52 o
   1  11   0        7.29       15.00      1.16 o
   2  11   0       33.88       26.43      2.03 o
   3  11   0       31.88       32.00      2.34 o
   4  11   0        1.87        1.35      2.71 o
   5  11   0       96.03      103.11      4.58 o
   6  11   0        1.38        3.07      1.23 o
   7  11   0        2.06        1.44      2.38 o
   8  11   0        0.90       -1.26      1.62 o
   0  12   0      376.02      407.46     10.40 o
   1  12   0       40.14       48.15      1.89 o
   2  12   0       60.48       59.94      3.90 o
   3  12   0        4.55        2.39      1.60 o
   4  12   0        0.00       -1.56      1.56 o
   5  12   0        0.51       -1.22      2.28 o
   6  12   0        0.29        0.41      2.03 o
   7  12   0        0.09       -1.41      2.30 o
   8  12   0        0.08       -2.29      3.25 o
   1  13   0      204.08      206.86      4.58 o
   2  13   0        0.37        0.43      1.53 o
   3  13   0      120.28      128.04      4.47 o
   4  13   0       19.13       24.63      2.59 o
   5  13   0       16.50       21.09      2.71 o
   6  13   0        1.58        4.95      2.34 o
   7  13   0       12.71       18.25      3.05 o
   0  14   0        1.32        0.00      1.95 o
   1  14   0        6.86        2.26      1.24 o
   2  14   0       21.51       19.51      3.25 o
   3  14   0       74.00       97.60     14.74 o
   4  14   0        6.45        7.92      2.13 o
   5  14   0       22.82       26.10      3.02 o
   6  14   0       70.00       83.62      4.90 o
   1  15   0        5.78        3.90      2.38 o
   2  15   0      115.81      122.89      6.72 o
   3  15   0        1.02       -0.87      2.82 o
   4  15   0        7.11        9.54      3.47 o
   5  15   0       13.12        9.35      2.59 o
   0  16   0       72.13       79.76      4.33 o
   1  16   0       48.39       48.55      4.12 o
   2  16   0        9.95        8.02      3.03 o
   3  16   0       20.93       28.83      4.33 o
 -11   1   1       21.85       29.27      3.07 o
 -10   1   1       12.94        7.49      1.25 o
  -9   1   1        0.60       -1.13      1.13 o
  -8   1   1       78.77       50.52      1.94 o
  -7   1   1        5.04        1.69      0.80 o
  -6   1   1        9.23        4.04      0.55 o
  -5   1   1      571.05      592.47      5.30 o
  -4   1   1      439.94      429.01      4.76 o
  -3   1   1     1822.77     1880.60     12.99 o
  -2   1   1     3215.12     3351.23     21.68 o
   1   1   1     2137.96     1615.18    122.13 o
   2   1   1     3198.56     3350.02     24.50 o
   3   1   1      329.69      347.59      3.14 o
   4   1   1     1364.21     1620.14     13.08 o
   5   1   1      171.73      156.54      2.54 o
   6   1   1       47.58       33.45      1.02 o
   7   1   1        2.66        2.23      0.86 o
   8   1   1       41.69       39.94      1.78 o
   9   1   1       18.19       17.09      1.55 o
  10   1   1        0.42       -0.70      1.22 o
  11   1   1        1.85        6.98      2.53 o
 -11   2   1        0.03        2.82      2.82 o
 -10   2   1        5.43        4.08      3.72 o
  -9   2   1        4.93        3.90      1.53 o
  -8   2   1        4.67        4.13      1.12 o
  -7   2   1      111.47      131.96      2.40 o
  -6   2   1       64.82       64.36      1.59 o
  -5   2   1       13.25       12.56      0.93 o
  -4   2   1      352.28      404.61      4.17 o
  -3   2   1      260.21      265.44      2.77 o
  -2   2   1      144.70      141.90      1.87 o
  -1   2   1     4940.50     4935.89     94.67 o
   1   2   1      390.83      385.68      3.24 o
   2   2   1        2.27       -0.71      0.71 o
   3   2   1      931.56     1002.48     10.02 o
   4   2   1      130.10      133.15      3.25 o
   5   2   1       34.47       54.71      1.37 o
   6   2   1       35.68       32.36      1.59 o
   7   2   1       10.16       12.94      1.29 o
   8   2   1        0.93       -0.77      1.03 o
   9   2   1      133.99      142.07      3.66 o
  10   2   1        0.63        2.04      1.44 o
  11   2   1        4.02        6.13      2.60 o
 -11   3   1        7.87        4.31      1.62 o
 -10   3   1        2.49       -0.92      1.37 o
  -9   3   1       32.22       36.14      2.08 o
  -8   3   1       12.47        8.37      1.21 o
  -7   3   1       14.27       15.33      1.08 o
  -6   3   1      121.93      129.79      2.18 o
  -5   3   1      723.08      739.77      7.19 o
  -4   3   1       81.78       66.01      1.03 o
  -3   3   1        7.94       10.18      0.94 o
  -2   3   1       62.04       83.63      1.27 o
  -1   3   1     6156.30     6416.27     50.90 o
   0   3   1       32.85       23.06      0.99 o
   1   3   1      289.73      254.05      2.26 o
   2   3   1      477.82      468.50      4.93 o
   3   3   1      869.47      756.15     10.60 o
   4   3   1       79.85       85.18      1.99 o
   5   3   1        2.99        8.23      0.72 o
   6   3   1        0.43        0.32      0.67 o
   7   3   1      184.27      186.90      3.48 o
   8   3   1       53.95       47.45      2.13 o
   9   3   1        5.92        1.07      1.37 o
  10   3   1        8.80        6.48      1.72 o
  11   3   1       31.93       36.28      4.26 o
 -11   4   1        0.38       -0.14      1.96 o
 -10   4   1       18.81       19.09      2.07 o
  -9   4   1       37.26       36.13      2.01 o
  -8   4   1      122.49      135.52      3.06 o
  -7   4   1      101.62       88.18      2.35 o
  -6   4   1      141.66      137.40      2.25 o
  -5   4   1      282.84      283.45      3.26 o
  -4   4   1      307.39      297.68      3.77 o
  -3   4   1       62.65       69.61      1.85 o
  -2   4   1     1867.69     1837.09     16.15 o
  -1   4   1       17.85       32.72      0.54 o
   0   4   1      101.40      138.16      2.53 o
   1   4   1     1481.96     1476.08     12.79 o
   2   4   1      644.47      580.05      6.01 o
   3   4   1      275.81      271.77      7.37 o
   4   4   1      594.84      633.34      6.15 o
   5   4   1        2.38        5.17      0.64 o
   6   4   1       50.05       51.25      1.59 o
   7   4   1       51.59       37.58      3.25 o
   8   4   1        0.89        0.79      1.53 o
   9   4   1       14.15        5.86      1.52 o
  10   4   1       20.45       23.02      2.26 o
  11   4   1        0.85        1.64      2.38 o
 -11   5   1       13.23       13.79      2.65 o
 -10   5   1        3.56        4.36      5.53 o
  -9   5   1        0.03        1.92      1.59 o
  -8   5   1        3.47        9.80      1.75 o
  -7   5   1      164.64      158.09      3.01 o
  -6   5   1        2.38        1.42      0.70 o
  -5   5   1      372.98      356.71      3.97 o
  -4   5   1        5.17        7.38      0.94 o
  -3   5   1     1243.74     1194.24     12.24 o
  -2   5   1       20.51       33.81      1.03 o
  -1   5   1      348.22      304.70      3.90 o
   0   5   1     1685.36     1737.60     24.14 o
   1   5   1      187.98      139.16      2.51 o
   2   5   1     2924.18     2978.79     28.96 o
   3   5   1      272.80      281.98      3.60 o
   4   5   1       13.69       16.03      0.88 o
   5   5   1      117.18      118.00      2.27 o
   6   5   1        0.84        0.53      0.72 o
   7   5   1        9.59        4.19      1.12 o
   8   5   1       30.44       32.92      1.84 o
   9   5   1       19.07       17.82      2.06 o
  10   5   1       12.33       14.22      2.50 o
  11   5   1        0.57        2.13      5.64 o
 -11   6   1        1.00        0.36      2.28 o
 -10   6   1        0.59        4.72      2.28 o
  -9   6   1       17.06       14.56      1.99 o
  -8   6   1        2.05        3.85      1.57 o
  -7   6   1       64.42       69.17      2.89 o
  -6   6   1       33.78       33.55      1.58 o
  -5   6   1        0.27        1.21      0.94 o
  -4   6   1      172.69      158.38      3.10 o
  -3   6   1      344.46      379.30      4.53 o
  -2   6   1      261.68      304.14      3.53 o
  -1   6   1      141.65      144.98      2.60 o
   0   6   1      480.92      521.82      5.41 o
   1   6   1     1241.94     1411.28     16.26 o
   2   6   1      902.38     1004.43      9.06 o
   3   6   1        0.61       -0.56      0.56 o
   4   6   1      440.54      449.39      6.39 o
   5   6   1       30.52       28.41      1.44 o
   6   6   1       28.38       22.30      1.94 o
   7   6   1        0.14        1.42      1.39 o
   8   6   1       95.05       97.94      3.50 o
   9   6   1       23.44       25.25      2.28 o
  10   6   1        6.51        6.59      2.49 o
 -10   7   1        0.07        2.22      2.22 o
  -9   7   1       78.81       90.32      7.27 o
  -8   7   1        0.97        3.33      1.52 o
  -7   7   1       39.87       43.74      2.85 o
  -6   7   1        2.93        3.88      1.83 o
  -5   7   1      518.33      488.62      7.17 o
  -4   7   1       46.32       42.07      1.54 o
  -3   7   1        0.64       -0.18      0.71 o
  -2   7   1       30.99       44.71      1.92 o
  -1   7   1      229.80      237.63      3.40 o
   0   7   1      265.97      278.31      2.78 o
   1   7   1      248.32      259.05      3.65 o
   2   7   1      603.03      640.86     10.79 o
   3   7   1       36.99       36.53      1.20 o
   4   7   1       90.93       91.16      4.00 o
   5   7   1       52.05       61.87      3.60 o
   6   7   1        3.34        4.50      1.32 o
   7   7   1       53.48       65.84      3.08 o
   8   7   1       76.65       81.37      3.50 o
   9   7   1        5.18        5.59      2.00 o
  10   7   1        0.44        7.64      2.60 o
 -10   8   1       14.69       19.88      2.83 o
  -9   8   1       58.37       59.51      3.85 o
  -8   8   1       40.71       46.04      2.63 o
  -7   8   1       16.25       21.26      2.05 o
  -6   8   1       68.02       70.63      4.40 o
  -5   8   1      434.83      441.25      5.71 o
  -4   8   1      103.79      116.53      2.27 o
  -3   8   1       23.97       20.84      1.69 o
  -2   8   1        8.56        8.37      1.20 o
  -1   8   1       20.98       21.27      1.07 o
   0   8   1      124.66      117.89      1.71 o
   1   8   1        6.69        6.48      0.81 o
   2   8   1      841.97      817.94     12.63 o
   3   8   1        0.55        0.55      0.38 o
   4   8   1       32.13       31.94      1.12 o
   5   8   1       69.45       70.90      2.58 o
   6   8   1       34.13       36.86      2.30 o
   7   8   1       63.23       66.97      3.07 o
   8   8   1       22.47       27.39      2.28 o
   9   8   1        5.79       11.58      2.03 o
  10   8   1        0.24        6.50      5.53 o
 -10   9   1        0.56        4.66      5.74 o
  -9   9   1        3.98        4.65      2.68 o
  -8   9   1       85.75       73.14      2.87 o
  -7   9   1       11.92       11.22      1.42 o
  -6   9   1      346.65      335.48      7.87 o
  -5   9   1      578.63      617.71      8.73 o
  -4   9   1      114.97      115.37      2.68 o
  -3   9   1      225.09      216.94      5.00 o
  -2   9   1       11.45        9.09      1.35 o
  -1   9   1      259.43      258.08      3.85 o
   0   9   1      358.63      356.57      4.12 o
   1   9   1        0.02       -0.29      0.68 o
   2   9   1      461.60      459.47      6.14 o
   3   9   1       34.77       27.00      1.97 o
   4   9   1        2.95        3.78      0.99 o
   5   9   1       20.15       20.64      1.65 o
   6   9   1       14.69       17.33      2.19 o
   7   9   1      107.71      110.07      3.70 o
   8   9   1       81.39       72.78      3.48 o
   9   9   1       21.82       32.17      3.75 o
  -9  10   1        0.33       -1.45      1.45 o
  -8  10   1       21.29       20.51      2.17 o
  -7  10   1       25.84       16.81      1.89 o
  -6  10   1      207.25      203.52      4.39 o
  -5  10   1      386.88      413.12      6.39 o
  -4  10   1       13.34       12.52      1.87 o
  -3  10   1      199.41      186.07      4.78 o
  -2  10   1        0.00       -0.50      1.20 o
  -1  10   1      569.74      524.39      6.90 o
   0  10   1       92.16       99.30      1.80 o
   1  10   1     1187.28     1136.85     13.67 o
   2  10   1        9.49        2.53      1.35 o
   3  10   1      251.19      234.69      5.49 o
   4  10   1       45.15       45.43      2.86 o
   5  10   1       67.83       71.57      2.60 o
   6  10   1       17.72       16.81      1.97 o
   7  10   1      161.88      182.56      3.78 o
   8  10   1       81.28       70.73      2.87 o
   9  10   1        1.25        2.47      2.20 o
  -9  11   1        0.67        2.33      1.80 o
  -8  11   1        1.57        0.94      1.62 o
  -7  11   1        4.34        1.41      1.46 o
  -6  11   1       21.85       19.83      1.59 o
  -5  11   1       12.74        7.13      1.97 o
  -4  11   1        8.36        8.55      1.87 o
  -3  11   1       25.42       20.03      2.03 o
  -2  11   1      280.45      235.28      5.64 o
  -1  11   1       53.63       45.40      1.76 o
   0  11   1       58.57       60.42      1.56 o
   1  11   1       22.18       19.27      1.38 o
   2  11   1       38.57       31.84      2.19 o
   3  11   1        0.10        0.13      1.52 o
   4  11   1       42.09       34.89      2.65 o
   5  11   1       51.59       48.25      4.33 o
   6  11   1        2.03        7.60      1.23 o
   7  11   1        0.41        0.81      1.38 o
   8  11   1        0.78        1.05      1.64 o
  -8  12   1        0.21       -1.34      2.37 o
  -7  12   1        2.63        3.49      2.34 o
  -6  12   1        2.73        6.21      2.28 o
  -5  12   1        2.18        0.72      1.87 o
  -4  12   1       90.35       73.32      3.75 o
  -3  12   1        0.01       -0.24      1.95 o
  -2  12   1      229.78      205.16      5.09 o
  -1  12   1        7.83        3.61      1.14 o
   0  12   1      101.33       89.23      5.09 o
   1  12   1       36.26       26.76      1.46 o
   2  12   1        2.06       -1.30      1.30 o
   3  12   1        0.00       -0.83      1.51 o
   4  12   1       73.55       63.47     12.14 o
   5  12   1        0.70       -1.23      1.87 o
   6  12   1        5.87        5.44      2.24 o
   7  12   1        6.13        3.74      2.50 o
   8  12   1        3.89        3.73      2.81 o
  -7  13   1       49.50       54.81      4.20 o
  -6  13   1        0.56        3.60      2.28 o
  -5  13   1       27.70       27.31      6.94 o
  -4  13   1        2.02       -0.56      1.72 o
  -3  13   1       10.49       13.69      2.03 o
  -2  13   1        7.94        6.45      1.72 o
  -1  13   1       22.23       26.17      3.03 o
   0  13   1        5.41        7.32      1.38 o
   1  13   1       16.30       14.25      1.48 o
   2  13   1      105.27       95.87      3.98 o
   3  13   1        0.27        0.89      1.67 o
   4  13   1        3.76        4.28      1.97 o
   5  13   1       10.89       10.00      2.49 o
   6  13   1        0.49       -1.30      2.08 o
   7  13   1        0.00        1.91      2.44 o
  -6  14   1        3.30        0.59      2.34 o
  -5  14   1        4.12        6.66      2.34 o
  -4  14   1       34.65       36.37      6.61 o
  -3  14   1       94.29       95.16      4.59 o
  -2  14   1      120.12      116.39      6.29 o
  -1  14   1        9.24        6.93      1.28 o
   0  14   1        0.01        0.17      1.30 o
   1  14   1       93.44       93.27      3.17 o
   2  14   1       14.83       13.00      3.03 o
   3  14   1        9.69       14.52      3.25 o
   4  14   1        2.80        5.88      2.13 o
   5  14   1       17.03       15.42      2.65 o
   6  14   1        3.19        1.82      2.28 o
  -5  15   1        0.37        0.65      2.28 o
  -4  15   1        0.75        0.22      3.03 o
  -3  15   1       25.86       26.22      4.12 o
  -2  15   1       30.98       38.80      4.12 o
  -1  15   1       41.88       33.38      3.68 o
   0  15   1        1.52        4.52      1.45 o
   1  15   1        1.41        5.64      2.38 o
   2  15   1       16.63       14.74      3.25 o
   3  15   1        4.63       12.14      3.47 o
   4  15   1       13.83       24.92      4.33 o
   5  15   1        1.73        0.52      2.60 o
  -3  16   1        1.26        8.89      3.25 o
  -2  16   1       78.70      109.67      6.72 o
  -1  16   1       28.36       45.08      4.12 o
   0  16   1        1.42        3.03      1.38 o
   1  16   1       25.12       32.29      3.68 o
   2  16   1        1.09        6.50      3.03 o
   3  16   1       30.84       30.34      4.55 o
 -12   0   2       28.21       40.53      5.20 o
 -11   0   2        0.07        7.80      3.47 o
 -10   0   2       66.29       65.24      4.98 o
  -9   0   2       75.96       86.69      5.42 o
  -8   0   2       90.18       68.91      2.16 o
  -7   0   2       24.69       21.10      1.25 o
  -6   0   2        4.45       -0.57      0.57 o
  -5   0   2     1360.76     1496.64     15.03 o
  -4   0   2       82.25      113.60      1.76 o
  -3   0   2      483.32      491.59      4.69 o
  -2   0   2      443.06      417.67      5.65 o
   1   0   2      692.34      621.16     12.79 o
   3   0   2     8705.36     9068.00    101.57 o
   4   0   2     3156.42     3379.43     37.83 o
   5   0   2       25.06       29.04      1.24 o
   6   0   2      119.16       80.42      1.79 o
   7   0   2       36.80       33.59      1.44 o
   8   0   2        0.03       -1.12      1.12 o
   9   0   2       48.75       28.72      1.87 o
  10   0   2        1.29        0.87      3.03 o
  11   0   2        1.24        3.90      3.47 o
 -12   1   2       17.44       23.87      4.55 o
 -11   1   2       16.52       20.40      2.76 o
 -10   1   2        0.96        0.74      1.45 o
  -9   1   2       74.46       77.54      2.63 o
  -8   1   2       73.61       85.83      2.36 o
  -7   1   2      195.33      171.93      2.67 o
  -6   1   2      150.37      143.25      1.89 o
  -5   1   2       31.78       24.82      0.77 o
  -4   1   2       24.47       25.31      0.70 o
  -3   1   2       88.60       94.01      1.02 o
  -2   1   2      335.71      401.59      2.81 o
  -1   1   2     5569.23     4453.56     71.09 o
   1   1   2     2644.16     2518.56     22.03 o
   2   1   2     1336.09     1444.42      9.98 o
   3   1   2     1772.15     1911.83     15.25 o
   4   1   2      323.75      349.68      3.56 o
   5   1   2       17.32       23.57      0.93 o
   6   1   2       56.44       65.54      1.20 o
   7   1   2       42.54       58.32      1.53 o
   8   1   2       21.58       25.37      1.58 o
   9   1   2       13.18       12.49      3.03 o
  10   1   2        6.64        6.50      1.42 o
  11   1   2       38.90       34.43      3.79 o
 -11   2   2        3.25        3.98      2.22 o
 -10   2   2       11.25       14.77      2.26 o
  -9   2   2       22.50       18.04      1.62 o
  -8   2   2       89.77       95.13      2.54 o
  -7   2   2      394.35      393.33      4.63 o
  -6   2   2      227.49      239.71      3.12 o
  -5   2   2      360.19      361.82      3.96 o
  -4   2   2      460.88      451.23      4.58 o
  -3   2   2      654.67      633.52      5.16 o
  -2   2   2     1570.92     1464.03     10.20 o
  -1   2   2        0.27       -0.21      0.21 o
   0   2   2      413.18      343.14      4.90 o
   1   2   2      385.10      355.89      2.64 o
   2   2   2      245.74      224.11      2.11 o
   3   2   2      524.62      513.04      6.37 o
   4   2   2      129.31      116.67      2.22 o
   5   2   2      123.27      113.66      2.40 o
   6   2   2       82.57       76.83      1.82 o
   7   2   2        2.37        1.03      0.87 o
   8   2   2        2.64        3.14      1.13 o
   9   2   2       42.59       37.82      2.63 o
  10   2   2        1.66       -1.35      1.42 o
  11   2   2        0.76        3.03      2.45 o
 -11   3   2        3.14        4.05      1.65 o
 -10   3   2       10.41       13.52      1.74 o
  -9   3   2        1.09       -1.27      1.27 o
  -8   3   2       96.95       91.28      2.49 o
  -7   3   2      323.13      330.22      4.13 o
  -6   3   2      157.25      156.15      2.39 o
  -5   3   2      302.01      295.45      3.38 o
  -4   3   2      535.04      572.28      5.00 o
  -3   3   2        1.58        1.24      0.42 o
  -2   3   2      246.12      293.36      2.49 o
  -1   3   2     2937.06     3071.74     22.46 o
   0   3   2      150.99      142.66      1.34 o
   1   3   2      142.82      134.60      1.40 o
   2   3   2      240.42      307.10      3.47 o
   3   3   2       58.24       57.32      1.07 o
   4   3   2       28.86       21.27      1.05 o
   5   3   2      186.50      193.75      3.27 o
   6   3   2       35.78       31.62      1.29 o
   7   3   2        1.30        2.01      1.04 o
   8   3   2        0.35       -1.10      1.10 o
   9   3   2       27.18       32.02      2.15 o
  10   3   2       27.25       26.71      3.44 o
  11   3   2        1.54        2.11      1.62 o
 -11   4   2       23.73       30.57      5.96 o
 -10   4   2        0.77        0.38      1.55 o
  -9   4   2        7.66       12.74      1.48 o
  -8   4   2        1.85        3.32      1.09 o
  -7   4   2      135.25      132.57      2.76 o
  -6   4   2       78.87       73.75      1.65 o
  -5   4   2      441.19      441.11      4.62 o
  -4   4   2      469.39      527.55      5.96 o
  -3   4   2      150.06      163.86      2.84 o
  -2   4   2      528.44      581.05      5.59 o
  -1   4   2      904.11      936.30     14.20 o
   0   4   2      628.37      666.44      5.39 o
   1   4   2     1122.18     1173.70     24.53 o
   2   4   2     1167.57     1292.68     15.55 o
   3   4   2       10.98       16.11      1.23 o
   4   4   2      487.18      489.28      7.94 o
   5   4   2       33.64       37.78      2.00 o
   6   4   2      609.95      648.80      6.80 o
   7   4   2       41.53       30.81      1.60 o
   8   4   2        0.64        2.02      1.17 o
   9   4   2       93.18       89.36      4.12 o
  10   4   2        0.54        0.71      1.62 o
  11   4   2        3.05        6.36      2.28 o
 -11   5   2       16.01       21.05      4.23 o
 -10   5   2       16.81       13.57      2.71 o
  -9   5   2        5.95        6.02      1.71 o
  -8   5   2       61.51       65.23      2.36 o
  -7   5   2        0.16        0.50      0.97 o
  -6   5   2      262.24      249.56      3.66 o
  -5   5   2      311.73      283.45      4.72 o
  -4   5   2      580.75      581.08      7.78 o
  -3   5   2      277.70      324.35      3.55 o
  -2   5   2     1412.28     1522.26     15.14 o
  -1   5   2     1341.71     1293.15     18.31 o
   0   5   2      930.33     1038.16      9.09 o
   1   5   2     3459.97     3568.17     48.58 o
   2   5   2       10.62       15.15      0.97 o
   3   5   2        7.90       11.90      3.47 o
   4   5   2      798.46      829.66     10.03 o
   5   5   2       76.16       74.96      1.54 o
   6   5   2      115.04      108.35      2.95 o
   7   5   2      242.12      239.83      3.99 o
   8   5   2        2.48        1.54      1.28 o
   9   5   2       20.32       21.07      2.50 o
  10   5   2        0.40        2.47      2.13 o
  11   5   2        3.67        9.48      4.01 o
 -11   6   2       11.27        7.56      2.37 o
 -10   6   2       17.23       13.97      2.53 o
  -9   6   2       22.20       22.61      2.16 o
  -8   6   2        9.54        8.47      2.20 o
  -7   6   2      398.14      429.59      6.97 o
  -6   6   2      738.82      776.16      8.72 o
  -5   6   2       17.91       12.24      1.30 o
  -4   6   2      246.50      228.22      3.30 o
  -3   6   2     1065.98     1104.29     11.42 o
  -2   6   2       79.04       58.95      1.19 o
  -1   6   2      910.80     1064.24     15.32 o
   0   6   2     1117.92     1142.28     10.02 o
   1   6   2      494.51      484.52      7.36 o
   2   6   2     1174.79     1257.81     11.13 o
   3   6   2      567.55      650.85      8.13 o
   4   6   2        1.37       -0.61      0.88 o
   5   6   2       29.74       30.54      1.72 o
   6   6   2       43.39       42.88      1.68 o
   7   6   2       14.28       10.82      1.78 o
   8   6   2       18.84       21.95      2.06 o
   9   6   2        0.21       -1.65      1.65 o
  10   6   2        7.66       14.14      2.61 o
 -10   7   2       16.55       20.20      3.14 o
  -9   7   2      243.56      298.32      6.19 o
  -8   7   2        1.70        2.60      1.52 o
  -7   7   2      483.11      507.83      7.96 o
  -6   7   2      369.81      369.50      6.75 o
  -5   7   2       16.31       16.49      1.22 o
  -4   7   2       31.66       32.51      1.65 o
  -3   7   2        1.86        1.08      0.57 o
  -2   7   2      417.95      477.76      7.95 o
  -1   7   2     1402.04     1421.38     16.42 o
   0   7   2       39.05       36.07      0.91 o
   1   7   2      300.91      283.75      4.03 o
   2   7   2       12.24        8.46      0.80 o
   3   7   2        0.99        0.22      0.52 o
   4   7   2       13.64       10.62      1.20 o
   5   7   2       70.95       78.35      1.78 o
   6   7   2        3.67        4.03      1.32 o
   7   7   2       72.41       64.75      3.87 o
   8   7   2       18.44       17.70      2.72 o
   9   7   2        0.77        3.10      1.77 o
  10   7   2       14.09       14.13      2.68 o
 -10   8   2       51.24       80.03     12.68 o
  -9   8   2       49.31       41.95      3.80 o
  -8   8   2      114.23      123.57      4.01 o
  -7   8   2      339.71      332.34      6.11 o
  -6   8   2      292.65      310.09      5.85 o
  -5   8   2        2.03        1.78      1.27 o
  -4   8   2        3.14        2.83      0.77 o
  -3   8   2       90.01       76.26      3.18 o
  -2   8   2       44.85       60.18      3.14 o
  -1   8   2       62.73       59.56      1.57 o
   0   8   2       56.41       65.97      1.25 o
   1   8   2      165.14      161.47      2.77 o
   2   8   2      283.77      294.44      4.32 o
   3   8   2      150.59      158.70      2.91 o
   4   8   2        4.80        3.43      0.73 o
   5   8   2      329.88      355.23      5.80 o
   6   8   2      158.69      186.55      4.18 o
   7   8   2      125.58      125.90      3.86 o
   8   8   2       29.81       28.17      2.38 o
   9   8   2       48.36       49.26      3.01 o
  10   8   2       30.51       33.19      3.68 o
 -10   9   2        0.20       -0.70      2.49 o
  -9   9   2        2.42        5.34      1.61 o
  -8   9   2       19.54       18.08      1.72 o
  -7   9   2       19.77       12.79      1.47 o
  -6   9   2      160.64      180.07      5.12 o
  -5   9   2      241.48      235.29      4.44 o
  -4   9   2        2.58        4.01      0.94 o
  -3   9   2      711.25      687.09     11.47 o
  -2   9   2       57.43       57.41      2.44 o
  -1   9   2        3.00        2.59      0.75 o
   0   9   2      967.36      964.58      9.93 o
   1   9   2      764.17      793.16      9.83 o
   2   9   2       83.57       66.06      2.36 o
   3   9   2       17.82       16.91      3.36 o
   4   9   2      160.20      166.30      4.05 o
   5   9   2        7.27        5.06      1.69 o
   6   9   2      171.82      183.58      4.39 o
   7   9   2      303.30      307.65      5.96 o
   8   9   2        3.75        8.87      2.76 o
   9   9   2       66.44       75.65      3.77 o
  -9  10   2        0.48       -1.28      1.75 o
  -8  10   2       16.78       16.23      2.04 o
  -7  10   2        1.79       -1.64      1.71 o
  -6  10   2        2.36        4.31      1.33 o
  -5  10   2       54.81       60.04      2.30 o
  -4  10   2        7.71        6.73      1.73 o
  -3  10   2      117.31      103.35      3.54 o
  -2  10   2       91.48       79.68      2.92 o
  -1  10   2       21.61       27.31      1.53 o
   0  10   2        3.80        0.39      1.16 o
   1  10   2      194.24      200.01      2.78 o
   2  10   2       40.99       39.92      1.60 o
   3  10   2        0.02       -1.24      1.24 o
   4  10   2      370.44      370.11      7.78 o
   5  10   2       35.13       37.69      1.93 o
   6  10   2      124.26      104.09      3.32 o
   7  10   2      132.24      151.70      5.41 o
   8  10   2        0.58        0.68      1.39 o
   9  10   2       14.46       15.10      2.38 o
  -9  11   2        2.97        8.57      4.83 o
  -8  11   2       22.54       23.78      2.23 o
  -7  11   2        4.75        6.89      1.68 o
  -6  11   2        0.00        0.44      1.69 o
  -5  11   2        6.28        9.86      2.19 o
  -4  11   2       18.03       16.42      2.13 o
  -3  11   2       89.17       72.95      3.28 o
  -2  11   2      239.55      218.13      5.09 o
  -1  11   2      145.49      136.22      2.79 o
   0  11   2       13.22        3.32      1.00 o
   1  11   2       94.63       73.43      2.24 o
   2  11   2       63.72       64.67      1.93 o
   3  11   2       48.84       32.21      2.34 o
   4  11   2        1.38        3.21      1.95 o
   5  11   2       18.70       13.48      4.88 o
   6  11   2        1.75        4.42      1.71 o
   7  11   2        0.06        2.01      1.39 o
   8  11   2        3.77       -0.60      1.65 o
  -8  12   2        0.35       -0.12      2.44 o
  -7  12   2       10.15       17.21      2.86 o
  -6  12   2        5.57        5.88      2.28 o
  -5  12   2        3.55       -0.36      1.87 o
  -4  12   2        1.60       -0.43      1.72 o
  -3  12   2       22.56       15.50      3.90 o
  -2  12   2       10.18       11.20      1.84 o
  -1  12   2        5.90        3.03      0.92 o
   0  12   2       45.40       37.33      2.28 o
   1  12   2      106.32      105.71      2.71 o
   2  12   2       60.95       66.25      5.85 o
   3  12   2      133.86      122.88      4.32 o
   4  12   2        1.35       -1.72      1.72 o
   5  12   2        0.09       -1.87      1.87 o
   6  12   2       10.87        6.41      2.40 o
   7  12   2        5.42        5.11      2.59 o
   8  12   2        6.69        8.02      3.90 o
  -7  13   2        0.43        1.76      2.44 o
  -6  13   2       41.51       47.56      3.73 o
  -5  13   2        1.12       -1.30      1.97 o
  -4  13   2        1.28        0.56      1.82 o
  -3  13   2       72.18       66.07      3.59 o
  -2  13   2        0.15        0.48      1.45 o
  -1  13   2        0.02        0.04      1.08 o
   0  13   2        9.75       11.92      1.53 o
   1  13   2       39.70       46.97      2.49 o
   2  13   2       55.80       58.37      3.36 o
   3  13   2        7.19        9.97      2.03 o
   4  13   2        8.99       10.50      2.19 o
   5  13   2        1.57       -0.82      1.92 o
   6  13   2       28.66       36.07      3.43 o
   7  13   2       11.18       17.93      3.12 o
  -6  14   2        0.34        3.13      2.82 o
  -5  14   2        3.41        6.83      2.71 o
  -4  14   2       14.66       14.65      3.25 o
  -3  14   2       47.63       60.90      6.83 o
  -2  14   2        1.19        1.08      2.38 o
  -1  14   2       35.58       44.81      5.20 o
   0  14   2        3.42        2.60      1.52 o
   1  14   2        1.08        1.23      1.30 o
   2  14   2       30.27       25.36      3.47 o
   3  14   2        9.00        6.94      3.03 o
   4  14   2        0.04        0.87      2.71 o
   5  14   2       47.91       54.80      3.89 o
   6  14   2        0.32        1.98      2.28 o
  -5  15   2        1.44        1.21      2.28 o
  -4  15   2        2.48        6.94      3.47 o
  -3  15   2       53.95       55.70      5.20 o
  -2  15   2        1.19        2.38      2.60 o
  -1  15   2        4.92        5.85      2.60 o
   0  15   2       40.63       56.33      2.91 o
   1  15   2        4.81        3.88      1.28 o
   2  15   2        5.86        2.38      2.82 o
   3  15   2       19.64       20.16      3.90 o
   4  15   2       34.86       29.04      4.55 o
  -3  16   2       10.24        8.67      3.47 o
  -2  16   2      115.47      140.66      7.37 o
  -1  16   2       28.62       32.08      3.68 o
   0  16   2        0.19        1.84      1.38 o
   1  16   2       33.25       31.21      3.68 o
   2  16   2       36.49       39.23      4.33 o
   3  16   2       18.01       22.32      4.12 o
 -12   1   3       44.86       50.94      3.83 o
 -11   1   3       13.60       15.57      4.12 o
 -10   1   3        0.01       -0.38      1.06 o
  -9   1   3       43.05       43.16      2.04 o
  -8   1   3        0.49        0.95      0.94 o
  -7   1   3        0.05       -0.71      0.71 o
  -6   1   3       72.42       57.34      1.49 o
  -5   1   3      141.18      163.38      1.94 o
  -4   1   3      426.29      432.47      3.42 o
  -3   1   3        0.58        3.17      0.34 o
  -2   1   3     1169.72     1218.02      7.58 o
  -1   1   3      301.89      286.37      2.18 o
   0   1   3      363.94      293.35      7.24 o
   1   1   3    21050.08    21443.83    184.51 o
   2   1   3     7526.85     8018.92     55.07 o
   3   1   3       21.65       19.10      0.65 o
   4   1   3     2504.86     2844.02     24.77 o
   5   1   3       12.61        4.95      0.59 o
   6   1   3       13.42       16.49      0.84 o
   7   1   3      119.16      115.72      1.98 o
   8   1   3       20.89       15.41      1.79 o
   9   1   3        4.19       -0.62      1.28 o
  10   1   3        6.48        5.15      1.48 o
  11   1   3        2.30        2.71      2.61 o
 -11   2   3       16.96       15.18      2.53 o
 -10   2   3       52.11       48.65      2.46 o
  -9   2   3        3.58        6.29      1.37 o
  -8   2   3        3.57        0.59      1.01 o
  -7   2   3      116.99      110.88      2.21 o
  -6   2   3        7.30        9.33      0.98 o
  -5   2   3      750.67      835.45      8.02 o
  -4   2   3      102.52       92.60      1.31 o
  -3   2   3        9.04        9.32      0.41 o
  -2   2   3     1901.72     1953.23     13.51 o
  -1   2   3     4530.74     4721.20     32.49 o
   0   2   3      740.06      700.58      4.40 o
   1   2   3      197.84      179.33      1.40 o
   2   2   3       63.21       71.79      1.00 o
   3   2   3        5.35        2.17      0.60 o
   4   2   3      114.49      105.90      2.19 o
   5   2   3        9.81        6.90      0.91 o
   6   2   3       14.40       27.63      1.57 o
   7   2   3       44.77       23.24      1.33 o
   8   2   3       57.44       46.42      2.03 o
   9   2   3        0.02       -1.15      1.37 o
  10   2   3        2.63        2.03      1.46 o
  11   2   3       49.97       58.44      3.98 o
 -11   3   3        1.63        4.58      2.15 o
 -10   3   3        8.36       12.50      2.21 o
  -9   3   3       19.13       21.55      1.80 o
  -8   3   3        7.81        4.08      1.10 o
  -7   3   3      174.68      194.72      2.93 o
  -6   3   3       73.13       72.31      1.65 o
  -5   3   3      105.65       93.80      2.16 o
  -4   3   3       11.02       12.54      0.66 o
  -3   3   3     1168.36     1181.13      9.78 o
  -2   3   3      165.80      209.11      1.94 o
  -1   3   3     6411.80     6689.27     49.34 o
   0   3   3        8.43       14.87      0.71 o
   1   3   3      877.56      891.31      6.27 o
   2   3   3      365.66      374.61      3.64 o
   3   3   3      557.25      636.24      7.79 o
   4   3   3       41.81       28.28      2.48 o
   5   3   3      425.59      353.00      6.55 o
   6   3   3       28.40       21.06      1.41 o
   7   3   3        0.61       -0.30      1.03 o
   8   3   3       75.41       45.11      2.07 o
   9   3   3       29.30       30.10      2.12 o
  10   3   3        3.69        3.10      1.65 o
  11   3   3       18.25       26.62      2.82 o
 -11   4   3        0.63        8.08      2.28 o
 -10   4   3        7.86        0.76      1.87 o
  -9   4   3       14.61       20.06      1.64 o
  -8   4   3       51.39       55.87      2.11 o
  -7   4   3      356.94      346.32      4.84 o
  -6   4   3      177.41      209.62      3.34 o
  -5   4   3      299.15      327.28      3.65 o
  -4   4   3       46.59       56.07      1.42 o
  -3   4   3      738.65      753.36      6.43 o
  -2   4   3     1559.77     1591.83     14.07 o
  -1   4   3     1207.86     1252.81     10.14 o
   0   4   3     1971.55     2118.35     16.74 o
   1   4   3        3.55        0.44      0.24 o
   2   4   3      819.51      961.42      8.58 o
   3   4   3       15.07        8.02      0.67 o
   4   4   3       60.27       61.71      2.03 o
   5   4   3       79.22       85.46      2.17 o
   6   4   3      226.10      246.70      3.79 o
   7   4   3       63.17       53.34      2.10 o
   8   4   3       10.32       13.97      1.56 o
   9   4   3        1.78       -0.46      1.41 o
  10   4   3        0.03        0.73      1.77 o
  11   4   3        4.27        6.61      2.71 o
 -11   5   3        6.81        3.69      4.01 o
 -10   5   3       19.40       25.55      2.75 o
  -9   5   3       35.12       26.68      2.18 o
  -8   5   3       29.88       26.32      1.59 o
  -7   5   3        6.78        4.32      1.02 o
  -6   5   3        0.17       -0.09      0.78 o
  -5   5   3       49.88       69.30      2.29 o
  -4   5   3      736.27      665.48      8.66 o
  -3   5   3      531.77      588.58      5.73 o
  -2   5   3      178.32      167.75      2.30 o
  -1   5   3      473.26      505.53     13.44 o
   0   5   3      238.38      204.01      2.10 o
   1   5   3      569.21      675.15      9.88 o
   2   5   3      432.71      477.90      5.17 o
   3   5   3       55.08       65.70      1.41 o
   4   5   3      521.32      574.93      7.32 o
   5   5   3      110.15      112.27      2.49 o
   6   5   3       11.82       15.10      1.33 o
   7   5   3       84.14       73.44      2.63 o
   8   5   3       24.25       20.01      1.65 o
   9   5   3        5.39        4.72      2.38 o
  10   5   3        6.43        6.30      2.28 o
 -11   6   3       12.25       15.65      2.71 o
 -10   6   3       28.75       31.65      4.01 o
  -9   6   3       22.75       27.68      2.23 o
  -8   6   3       24.69       24.34      2.02 o
  -7   6   3        8.60        7.47      1.50 o
  -6   6   3        5.49        4.20      0.82 o
  -5   6   3       72.97       66.46      2.34 o
  -4   6   3        0.30       -0.72      0.72 o
  -3   6   3       19.55       13.90      1.06 o
  -2   6   3      549.01      547.22      5.88 o
  -1   6   3       22.72       10.29      2.06 o
   0   6   3      773.47      865.53      8.66 o
   1   6   3        2.74        4.13      0.77 o
   2   6   3      749.05      734.34      7.58 o
   3   6   3      961.50     1027.98     12.26 o
   4   6   3       84.01       89.86      3.76 o
   5   6   3        1.00       -0.76      0.76 o
   6   6   3      133.69      141.24      2.85 o
   7   6   3       53.99       59.27      2.21 o
   8   6   3        1.71        4.18      1.65 o
   9   6   3        3.88        5.39      2.26 o
  10   6   3       54.15       60.78      3.82 o
 -10   7   3       21.85       24.40      2.83 o
  -9   7   3       12.46       23.95      2.29 o
  -8   7   3        1.99        3.05      1.52 o
  -7   7   3      148.10      168.74      4.14 o
  -6   7   3      367.54      361.39      5.13 o
  -5   7   3       27.35       25.78      1.62 o
  -4   7   3       11.59       10.91      1.14 o
  -3   7   3      568.93      522.95      5.93 o
  -2   7   3      190.07      214.78      4.41 o
  -1   7   3        3.77        3.59      0.83 o
   0   7   3      161.34      183.31      2.67 o
   1   7   3      115.26      115.20      1.86 o
   2   7   3      206.08      232.89     11.49 o
   3   7   3        1.32        0.33      0.89 o
   4   7   3      139.78      129.32      3.18 o
   5   7   3       19.91       22.03      1.19 o
   6   7   3      204.01      199.00      4.36 o
   7   7   3        4.61        0.57      1.42 o
   8   7   3        3.34        4.41      1.72 o
   9   7   3        0.17        4.83      1.93 o
  10   7   3       25.40       26.12      3.07 o
 -10   8   3       42.74       56.87      3.91 o
  -9   8   3        0.64        1.51      1.81 o
  -8   8   3        6.03        6.70      1.44 o
  -7   8   3      205.16      218.96      4.05 o
  -6   8   3       19.53       18.43      3.42 o
  -5   8   3        1.25        1.39      1.16 o
  -4   8   3       26.51       20.01      1.11 o
  -3   8   3      243.75      247.43      3.72 o
  -2   8   3       43.64       45.25      2.19 o
  -1   8   3      197.66      215.13      3.35 o
   0   8   3        6.74        7.10      0.62 o
   1   8   3        0.98       -0.14      0.50 o
   2   8   3        1.81        2.68      1.04 o
   3   8   3       34.54       32.12      1.87 o
   4   8   3      693.52      711.33      8.31 o
   5   8   3       21.48       20.95      2.03 o
   6   8   3       12.13       14.72      2.10 o
   7   8   3        0.07        2.67      1.55 o
   8   8   3        0.55        2.25      1.73 o
   9   8   3        0.37        0.66      1.87 o
  10   8   3        0.95        5.12      2.44 o
 -10   9   3        2.59        0.30      1.90 o
  -9   9   3        0.29       -0.52      1.47 o
  -8   9   3       21.65       26.68      1.92 o
  -7   9   3      223.17      254.09      5.24 o
  -6   9   3      228.97      202.33      4.44 o
  -5   9   3       56.78       51.48      2.23 o
  -4   9   3     1167.60     1066.72     13.30 o
  -3   9   3     1037.11      997.55     15.61 o
  -2   9   3       39.80       46.02      2.34 o
  -1   9   3      102.68       83.06      2.01 o
   0   9   3       28.76       25.25      0.99 o
   1   9   3      170.43      156.99      2.35 o
   2   9   3      112.97      105.28      2.43 o
   3   9   3       10.62        9.14      1.56 o
   4   9   3      408.28      387.75      5.92 o
   5   9   3      115.03      104.08      3.02 o
   6   9   3        1.13       -0.04      1.75 o
   7   9   3        5.97        6.10      1.69 o
   8   9   3        6.56       10.44      2.01 o
   9   9   3       16.61       16.57      2.35 o
  -9  10   3       23.46       30.27      2.61 o
  -8  10   3       29.58       20.51      2.16 o
  -7  10   3       13.10        6.61      2.68 o
  -6  10   3       89.19       81.97      2.98 o
  -5  10   3      163.02      156.62      3.48 o
  -4  10   3       82.68       87.24      3.75 o
  -3  10   3     1160.45     1106.33     17.30 o
  -2  10   3       12.35        9.62      1.51 o
  -1  10   3      270.38      241.51      3.88 o
   0  10   3      252.00      260.45      3.43 o
   1  10   3      610.61      593.15      6.61 o
   2  10   3      265.57      275.97      4.41 o
   3  10   3      601.66      574.88     10.24 o
   4  10   3      207.95      208.04      5.55 o
   5  10   3      236.95      197.53      3.95 o
   6  10   3        4.91       11.27      1.38 o
   7  10   3       25.76       29.73      1.83 o
   8  10   3       27.91       31.35      3.30 o
   9  10   3      106.51      124.50      4.81 o
  -9  11   3       12.85       12.28      2.04 o
  -8  11   3        0.28        1.89      2.47 o
  -7  11   3        0.61        0.35      1.34 o
  -6  11   3       13.83       12.19      1.40 o
  -5  11   3        3.14       -2.87      2.93 o
  -4  11   3      112.06       97.70      4.06 o
  -3  11   3       41.40       36.64      5.20 o
  -2  11   3        9.43        4.44      1.38 o
  -1  11   3        3.72        2.59      0.94 o
   0  11   3      528.44      463.40      5.49 o
   1  11   3      226.79      216.89      3.81 o
   2  11   3      259.82      268.88      4.42 o
   3  11   3       41.75       33.93      2.71 o
   4  11   3       70.17       48.34      3.68 o
   5  11   3       80.74      104.13      4.68 o
   6  11   3       72.83       75.40      2.67 o
   7  11   3       53.08       58.07      3.99 o
   8  11   3        2.69        6.20      1.82 o
  -8  12   3       10.06        7.10      3.36 o
  -7  12   3        0.06        1.79      2.49 o
  -6  12   3        1.88        2.13      2.06 o
  -5  12   3        0.61       -0.65      2.71 o
  -4  12   3        5.80        4.08      1.87 o
  -3  12   3        8.87        7.22      1.76 o
  -2  12   3        0.73        0.22      1.35 o
  -1  12   3        0.00       -0.58      0.88 o
   0  12   3      120.91       95.92      3.22 o
   1  12   3      133.91      132.94      3.08 o
   2  12   3       27.19       29.22      1.65 o
   3  12   3        5.51        2.19      1.67 o
   4  12   3        0.01        0.07      1.72 o
   5  12   3       22.24       20.10      2.55 o
   6  12   3       24.05       23.47      4.12 o
   7  12   3        4.03        7.95      2.71 o
  -7  13   3       11.41       18.77      4.33 o
  -6  13   3       12.61       17.40      3.03 o
  -5  13   3       18.29       14.58      2.50 o
  -4  13   3        0.46        1.16      1.82 o
  -3  13   3       10.44       12.53      2.06 o
  -2  13   3        0.07       -1.40      1.95 o
  -1  13   3        1.18       -0.61      1.30 o
   0  13   3       13.49       10.61      2.60 o
   1  13   3      142.94      137.70      3.85 o
   2  13   3        1.54        1.30      2.38 o
   3  13   3        5.04        2.80      1.82 o
   4  13   3       13.17       14.11      3.14 o
   5  13   3        0.03        0.78      2.06 o
   6  13   3        4.09        7.59      2.50 o
   7  13   3        3.43        4.19      2.65 o
  -6  14   3       22.01       28.75      3.33 o
  -5  14   3        2.03        3.57      3.03 o
  -4  14   3        6.28        8.87      2.28 o
  -3  14   3        2.25        6.49      2.71 o
  -2  14   3        8.55       13.87      3.03 o
  -1  14   3       59.53       68.31      3.36 o
   0  14   3        0.06       -0.98      1.23 o
   1  14   3       18.99       20.26      1.87 o
   2  14   3        2.81        2.38      2.60 o
   3  14   3        9.35        3.47      3.03 o
   4  14   3        5.99        8.19      2.34 o
   5  14   3        1.25        1.20      2.19 o
   6  14   3        1.68        2.60      2.50 o
  -5  15   3       68.01       69.13      4.37 o
  -4  15   3       66.02       78.97      4.98 o
  -3  15   3        0.05        1.30      2.82 o
  -2  15   3       21.62       24.49      3.68 o
  -1  15   3        0.39       -0.22      2.17 o
   0  15   3        6.56        8.76      1.60 o
   1  15   3       12.55       11.50      1.60 o
   2  15   3        3.50        1.30      2.60 o
   3  15   3        0.06        0.65      3.03 o
   4  15   3        0.66        1.30      3.03 o
  -3  16   3       15.38       16.69      3.90 o
  -2  16   3       34.14       51.15      4.98 o
  -1  16   3       37.99       46.38      4.33 o
   0  16   3       14.77       17.32      3.47 o
   1  16   3       20.12       24.49      3.47 o
   2  16   3        2.44        4.77      3.03 o
 -12   0   4        6.37       11.70      3.68 o
 -11   0   4       11.84       10.40      3.47 o
 -10   0   4       19.58       20.81      3.68 o
  -9   0   4        0.57       -2.17      2.17 o
  -8   0   4        7.92        9.91      1.15 o
  -7   0   4        0.02       -0.65      0.65 o
  -6   0   4      767.41      773.90      8.32 o
  -5   0   4      300.88      317.29      3.50 o
  -4   0   4      571.45      651.04      6.23 o
  -3   0   4     1263.85     1447.65     12.87 o
  -2   0   4     2888.32     2722.30     22.83 o
  -1   0   4     2410.80     2750.99     21.78 o
   0   0   4     2096.92     1936.29     15.37 o
   1   0   4      140.96      132.30      5.09 o
   2   0   4    14135.07    15178.13    211.48 o
   3   0   4      136.51      156.20      2.54 o
   4   0   4    14385.02    14571.62    163.25 o
   5   0   4     4008.51     4325.49     59.46 o
   6   0   4      216.33      181.50      4.10 o
   7   0   4      108.94      122.08      3.44 o
   8   0   4        1.13        1.60      1.31 o
   9   0   4        1.20        0.65      1.20 o
  10   0   4        3.12       -0.43      3.25 o
  11   0   4       22.65       19.94      4.55 o
 -12   1   4       26.37       31.40      3.27 o
 -11   1   4        3.53        7.69      2.30 o
 -10   1   4       27.53       21.03      1.51 o
  -9   1   4       10.03       13.18      2.05 o
  -8   1   4       12.04       10.71      1.17 o
  -7   1   4      196.67      194.62      2.88 o
  -6   1   4       38.97       45.11      1.39 o
  -5   1   4      108.57      110.99      2.10 o
  -4   1   4      898.02      924.18      6.76 o
  -3   1   4      255.58      277.28      2.38 o
  -2   1   4      521.83      577.64      3.58 o
  -1   1   4     1703.73     1645.95      9.68 o
   0   1   4     3477.16     3482.61     20.44 o
   1   1   4     2792.27     2783.28     17.94 o
   2   1   4      697.94      751.69      6.28 o
   3   1   4     1945.56     2037.43     17.87 o
   4   1   4       96.38      107.72      1.97 o
   5   1   4      126.89      132.10      1.92 o
   6   1   4       52.19       61.59      1.78 o
   7   1   4       12.00       18.00      1.09 o
   8   1   4        6.27        6.50      1.39 o
   9   1   4        0.91       -1.28      1.28 o
  10   1   4        1.23       -2.30      2.30 o
  11   1   4        8.38       13.58      4.23 o
 -12   2   4       65.33       94.34      5.06 o
 -11   2   4       26.26       25.80      2.90 o
 -10   2   4       16.59       19.83      1.75 o
  -9   2   4       41.13       34.25      2.96 o
  -8   2   4        0.30       -0.91      0.92 o
  -7   2   4      228.36      232.47      3.27 o
  -6   2   4       98.93       96.07      1.85 o
  -5   2   4     1216.82     1255.15     10.65 o
  -4   2   4      295.99      322.35      3.00 o
  -3   2   4      299.59      334.18      2.72 o
  -2   2   4      906.96      908.24      6.12 o
  -1   2   4    13297.26    13727.93     90.74 o
   0   2   4    15135.70    15467.07     94.35 o
   1   2   4       28.77       35.78      0.56 o
   2   2   4      873.72      918.22      8.23 o
   3   2   4      938.19      993.58     10.07 o
   4   2   4        0.98        0.15      0.33 o
   5   2   4      201.32      178.36      3.25 o
   6   2   4        5.91        6.70      1.18 o
   7   2   4        7.42        6.88      1.33 o
   8   2   4       43.54       31.08      2.35 o
   9   2   4        1.84       -2.75      2.75 o
  10   2   4       18.17       19.99      3.08 o
  11   2   4        9.00       10.09      2.83 o
 -11   3   4        0.97        2.61      1.54 o
 -10   3   4        6.97       10.09      2.22 o
  -9   3   4        1.91        3.28      1.29 o
  -8   3   4       77.67       80.12      3.84 o
  -7   3   4      123.10      120.39      2.31 o
  -6   3   4       92.78       92.88      1.83 o
  -5   3   4     1009.62     1185.26     10.05 o
  -4   3   4      239.55      231.00      2.32 o
  -3   3   4      980.01     1062.34      8.23 o
  -2   3   4      613.87      616.09      4.93 o
  -1   3   4      862.54      989.36      6.22 o
   0   3   4       22.82       53.53      0.64 o
   1   3   4     2286.24     2302.44     16.91 o
   2   3   4       33.20       36.59      1.09 o
   3   3   4     1254.88     1434.30     16.64 o
   4   3   4      135.74      168.85      3.32 o
   5   3   4       17.40       12.24      1.14 o
   6   3   4       39.47       31.86      1.66 o
   7   3   4       34.19       36.99      3.00 o
   8   3   4        8.43       10.53      1.43 o
   9   3   4       18.39       16.12      2.48 o
  10   3   4       10.41       10.09      2.38 o
  11   3   4        0.24        3.46      2.09 o
 -11   4   4        5.94        6.09      2.38 o
 -10   4   4       12.60       16.37      3.90 o
  -9   4   4        8.26        7.63      1.38 o
  -8   4   4        1.85        2.83      1.12 o
  -7   4   4       61.89       58.07      2.03 o
  -6   4   4      629.37      628.91      6.44 o
  -5   4   4       73.58       75.07      1.55 o
  -4   4   4      124.54      117.31      1.75 o
  -3   4   4     3842.83     4253.88     36.83 o
  -2   4   4     1725.31     1849.92     16.30 o
  -1   4   4       28.77       31.56      0.76 o
   0   4   4      263.86      249.67      2.59 o
   1   4   4     1006.89     1072.55      8.70 o
   2   4   4     1315.76     1401.91     13.92 o
   3   4   4       10.12        8.82      0.76 o
   4   4   4      275.55      302.08      4.44 o
   5   4   4       34.03       28.90      1.46 o
   6   4   4      693.07      708.58      9.33 o
   7   4   4      155.64      170.58      3.36 o
   8   4   4       50.72       54.21      2.32 o
   9   4   4        8.14        4.73      1.67 o
  10   4   4        2.77        4.88      1.86 o
 -11   5   4        3.72        4.87      3.25 o
 -10   5   4       14.83       13.06      2.28 o
  -9   5   4        1.26        4.02      1.62 o
  -8   5   4      201.62      207.54      4.47 o
  -7   5   4      157.29      160.81      3.02 o
  -6   5   4      154.94      142.10      2.88 o
  -5   5   4       43.52       32.57      2.21 o
  -4   5   4        4.29        4.38      0.63 o
  -3   5   4       34.29       49.22      1.27 o
  -2   5   4     1122.72     1166.08     10.50 o
  -1   5   4       29.54       34.64      0.89 o
   0   5   4      110.12      152.58      2.31 o
   1   5   4       51.30       60.31      1.02 o
   2   5   4      650.89      671.47      6.25 o
   3   5   4     1540.67     1658.84     19.05 o
   4   5   4      203.90      186.00      3.09 o
   5   5   4        3.63        4.30      0.99 o
   6   5   4      287.44      295.05      4.82 o
   7   5   4      114.73       90.69      2.63 o
   8   5   4       49.46       39.96      2.07 o
   9   5   4       16.87       14.70      2.50 o
  10   5   4        3.25        7.00      2.44 o
 -11   6   4        4.57        3.96      2.28 o
 -10   6   4       62.44       65.07      4.23 o
  -9   6   4       38.06       24.48      2.20 o
  -8   6   4        5.16        4.33      1.84 o
  -7   6   4       45.94       48.58      2.85 o
  -6   6   4       24.27       24.23      1.23 o
  -5   6   4        9.14       18.59      1.17 o
  -4   6   4       45.98       46.56      1.87 o
  -3   6   4      180.50      199.40      2.42 o
  -2   6   4      110.51       96.87      1.39 o
  -1   6   4       13.92        2.52      0.83 o
   0   6   4     1121.81     1119.19     13.01 o
   1   6   4      267.87      369.67      4.78 o
   2   6   4     2003.16     2106.32     18.41 o
   3   6   4       47.06       61.68      1.33 o
   4   6   4      598.05      618.43      7.89 o
   5   6   4      108.91      101.41      2.49 o
   6   6   4        1.60       -0.01      0.95 o
   7   6   4       57.71       55.49      2.18 o
   8   6   4        1.26       -0.61      1.55 o
   9   6   4        1.01        0.11      2.15 o
  10   6   4        0.18       -0.96      4.01 o
 -11   7   4        2.13        1.72      2.44 o
 -10   7   4       70.77       59.94      3.83 o
  -9   7   4        6.23       13.43      2.55 o
  -8   7   4      218.54      222.27      5.06 o
  -7   7   4      174.38      177.13      3.69 o
  -6   7   4      121.17      116.19      4.41 o
  -5   7   4     1101.67     1079.55     13.70 o
  -4   7   4      123.12      102.83      2.56 o
  -3   7   4        1.76        4.40      0.65 o
  -2   7   4      128.00      113.10      1.70 o
  -1   7   4       26.10       16.69      1.24 o
   0   7   4      160.39      201.53      2.97 o
   1   7   4      211.42      210.62      3.09 o
   2   7   4       14.03        8.47      0.46 o
   3   7   4        9.79        8.95      0.74 o
   4   7   4       11.74       10.08      1.00 o
   5   7   4        1.23        2.21      0.92 o
   6   7   4        7.08        5.24      1.90 o
   7   7   4        0.25        0.32      1.50 o
   8   7   4        6.10        6.75      1.80 o
   9   7   4        8.19        3.71      1.95 o
  10   7   4        8.67       17.09      2.83 o
 -10   8   4        0.08        0.66      1.79 o
  -9   8   4       54.14       47.13      2.41 o
  -8   8   4      183.46      203.26      5.01 o
  -7   8   4       21.05       21.35      1.72 o
  -6   8   4       36.98       38.39      4.39 o
  -5   8   4      486.57      462.49      7.04 o
  -4   8   4      444.63      452.97      9.17 o
  -3   8   4      776.30      767.09      8.26 o
  -2   8   4      165.24      177.49      3.11 o
  -1   8   4      161.55      157.33      3.49 o
   0   8   4       24.49       30.04      1.16 o
   1   8   4       13.01       18.34      0.92 o
   2   8   4        4.81        5.46      0.65 o
   3   8   4        2.22        3.34      0.46 o
   4   8   4       85.57       72.31      2.44 o
   5   8   4        1.52        2.49      1.41 o
   6   8   4       61.16       70.00      3.32 o
   7   8   4       55.16       64.98      6.09 o
   8   8   4        6.96       10.37      1.98 o
   9   8   4       33.30       29.04      3.58 o
 -10   9   4        0.02       -1.16      2.18 o
  -9   9   4        8.75        5.88      2.46 o
  -8   9   4        1.04        2.78      1.65 o
  -7   9   4        3.52        0.41      1.44 o
  -6   9   4       46.47       43.10      2.25 o
  -5   9   4      109.35       95.13      5.10 o
  -4   9   4      214.78      232.16      4.09 o
  -3   9   4      201.89      206.87      8.67 o
  -2   9   4        5.31        3.80      0.63 o
  -1   9   4      202.95      168.62      3.02 o
   0   9   4      107.46      105.46      2.13 o
   1   9   4      110.47      121.12      2.26 o
   2   9   4      249.03      253.75      3.37 o
   3   9   4      132.83      140.48      4.16 o
   4   9   4      145.87      138.57      3.11 o
   5   9   4      106.15       90.77      2.89 o
   6   9   4        1.04        4.01      1.56 o
   7   9   4       15.49       17.06      1.95 o
   8   9   4       60.08       64.60      3.28 o
   9   9   4       51.71       52.96      3.20 o
  -9  10   4        6.81        9.04      1.97 o
  -8  10   4       85.60       84.61      4.58 o
  -7  10   4        0.25       -0.76      1.44 o
  -6  10   4        1.76        1.21      2.53 o
  -5  10   4       18.61       20.37      1.51 o
  -4  10   4        0.87        0.93      1.51 o
  -3  10   4       30.82       33.52      2.34 o
  -2  10   4       89.40       82.99      3.58 o
  -1  10   4      307.38      295.72      3.73 o
   0  10   4      127.62      146.25      3.97 o
   1  10   4      189.33      180.49      2.77 o
   2  10   4        2.59        1.03      0.90 o
   3  10   4       86.44       89.52      6.29 o
   4  10   4      147.02      138.49      4.63 o
   5  10   4        2.53        1.29      1.33 o
   6  10   4       33.39       38.97      2.04 o
   7  10   4        1.63        0.54      1.54 o
   8  10   4       50.22       53.54      3.68 o
  -9  11   4        0.05        6.06      1.80 o
  -8  11   4       21.89       26.91      2.24 o
  -7  11   4        0.89        2.52      1.46 o
  -6  11   4       29.71       31.47      2.31 o
  -5  11   4        0.38       -1.67      1.67 o
  -4  11   4       27.48       23.62      2.34 o
  -3  11   4      141.97      126.75      4.55 o
  -2  11   4       14.80        9.74      1.56 o
  -1  11   4       84.04       64.75      2.13 o
   0  11   4      772.14      733.43      8.12 o
   1  11   4       94.59       94.43      2.56 o
   2  11   4      231.32      202.19      3.77 o
   3  11   4        1.43       -1.40      1.40 o
   4  11   4        6.08        2.13      2.17 o
   5  11   4      153.32      157.30      5.52 o
   6  11   4        8.66       11.91      1.50 o
   7  11   4       15.36       15.72      2.12 o
   8  11   4        2.12        6.77      1.97 o
  -8  12   4        0.21       -0.46      2.44 o
  -7  12   4       13.88       18.26      5.85 o
  -6  12   4       12.23       11.25      2.44 o
  -5  12   4       55.83       56.02      3.64 o
  -4  12   4        2.57        1.26      1.72 o
  -3  12   4       26.43       24.37      2.28 o
  -2  12   4       19.14       13.35      1.82 o
  -1  12   4        0.58        4.22      1.01 o
   0  12   4        0.13       -0.65      1.73 o
   1  12   4        1.30        1.50      1.04 o
   2  12   4       20.44       23.39      1.52 o
   3  12   4        0.60       -1.18      1.56 o
   4  12   4       39.14       29.77      2.81 o
   5  12   4       43.73       46.30      3.45 o
   6  12   4        5.33        2.73      3.36 o
   7  12   4        5.39        8.83      2.83 o
  -7  13   4       47.39       69.67      4.57 o
  -6  13   4        0.01        2.54      2.34 o
  -5  13   4        8.15       13.07      2.44 o
  -4  13   4        5.97        6.62      1.97 o
  -3  13   4       16.22       11.84      2.17 o
  -2  13   4      110.51      129.31      4.44 o
  -1  13   4        0.42        1.22      1.24 o
   0  13   4       67.67       64.54      4.23 o
   1  13   4        1.49        1.16      1.35 o
   2  13   4      132.07      136.39      3.90 o
   3  13   4        1.04        4.08      1.87 o
   4  13   4        0.27       -1.77      1.87 o
   5  13   4        0.68        6.43      2.34 o
   6  13   4        3.97        9.31      2.65 o
  -6  14   4        0.02        2.83      2.34 o
  -5  14   4       34.52       30.91      5.09 o
  -4  14   4        1.95        1.58      1.97 o
  -3  14   4       11.30       10.92      2.13 o
  -2  14   4        0.16        1.08      2.60 o
  -1  14   4      155.80      186.80      8.45 o
   0  14   4        2.26        1.41      1.38 o
   1  14   4       62.72       59.08      2.96 o
   2  14   4        2.26        4.55      2.82 o
   3  14   4        1.23        1.08      3.03 o
   4  14   4        6.42        4.61      2.28 o
   5  14   4        2.68        1.11      3.68 o
  -5  15   4        1.34        3.03      2.28 o
  -4  15   4       24.95       24.54      3.05 o
  -3  15   4       11.02       15.17      3.68 o
  -2  15   4       43.71       45.30      4.55 o
  -1  15   4        2.26        2.60      2.38 o
   0  15   4        3.08        1.63      1.53 o
   1  15   4        1.53        3.55      1.40 o
   2  15   4        0.00       -1.73      2.60 o
   3  15   4        4.83        6.29      3.25 o
   4  15   4        1.36        0.87      3.25 o
  -3  16   4       30.82       37.50      4.77 o
  -2  16   4        0.47        2.82      2.82 o
  -1  16   4        1.78        3.03      2.60 o
   0  16   4       45.37       57.63      3.05 o
   1  16   4       27.09       26.37      1.96 o
   2  16   4        0.12        2.82      2.82 o
 -12   1   5        7.98       10.55      4.44 o
 -11   1   5       11.56       20.04      2.68 o
 -10   1   5       69.02       67.18      4.04 o
  -9   1   5        7.91        7.13      1.26 o
  -8   1   5       10.87       12.19      1.64 o
  -7   1   5       10.54        9.67      0.90 o
  -6   1   5       42.60       55.65      1.52 o
  -5   1   5      125.60      110.54      1.39 o
  -4   1   5     1305.48     1441.95     14.70 o
  -3   1   5        5.93        6.77      0.34 o
  -2   1   5     2097.19     2245.62     13.21 o
  -1   1   5      200.31      166.85      1.23 o
   0   1   5       18.54       34.97      0.57 o
   1   1   5      368.88      369.35      2.62 o
   2   1   5       41.50       32.87      1.96 o
   3   1   5     5645.41     5965.78     51.49 o
   4   1   5     3040.25     3324.79     28.98 o
   5   1   5        0.92        3.30      0.61 o
   6   1   5      736.65      848.57      8.17 o
   7   1   5       24.84       16.76      1.87 o
   8   1   5        0.39       -2.02      2.02 o
   9   1   5        0.87       -1.28      1.28 o
  10   1   5       14.11       10.48      4.12 o
  11   1   5        0.02       -1.52      3.25 o
 -12   2   5       24.47       26.60      3.12 o
 -11   2   5        7.11       14.58      4.44 o
 -10   2   5      120.21      137.12      3.70 o
  -9   2   5       39.90       35.24      2.00 o
  -8   2   5        1.73        2.21      1.01 o
  -7   2   5        0.20        1.17      0.77 o
  -6   2   5      551.50      577.72      5.57 o
  -5   2   5      196.66      189.96      2.40 o
  -4   2   5       25.40       28.43      1.24 o
  -3   2   5     1201.21     1243.90     15.22 o
  -2   2   5      385.15      370.71      2.92 o
  -1   2   5       32.47       29.86      0.56 o
   0   2   5        0.02        1.55      0.25 o
   1   2   5       35.74       32.48      0.64 o
   2   2   5     1218.89     1280.93     12.70 o
   3   2   5      231.70      237.70      2.63 o
   4   2   5       11.00       15.16      1.06 o
   5   2   5       62.39       79.75      1.65 o
   6   2   5      205.28      222.89      4.08 o
   7   2   5        5.66        1.31      1.24 o
   8   2   5       26.02       27.88      1.94 o
   9   2   5       13.94       15.99      2.29 o
  10   2   5       18.64       17.86      2.00 o
  11   2   5        4.42        6.57      2.83 o
 -11   3   5        0.26        3.61      2.44 o
 -10   3   5       38.54       41.86      2.34 o
  -9   3   5        3.51        5.27      1.35 o
  -8   3   5        0.10        0.45      0.97 o
  -7   3   5      181.19      168.63      2.73 o
  -6   3   5       80.61       81.38      1.62 o
  -5   3   5        8.34        3.67      0.56 o
  -4   3   5       13.26       11.50      0.60 o
  -3   3   5     1777.83     1762.87     12.36 o
  -2   3   5     1604.10     1701.98     11.19 o
  -1   3   5     4337.78     4614.90     64.20 o
   0   3   5      396.45      352.76      2.72 o
   1   3   5       13.07       15.64      0.53 o
   2   3   5     1023.76     1198.10     13.97 o
   3   3   5      118.21      105.22      2.16 o
   4   3   5      394.98      357.49      5.12 o
   5   3   5       58.40       39.87      1.74 o
   6   3   5       48.12       44.44      1.96 o
   7   3   5       89.09      101.78      2.99 o
   8   3   5        4.67        4.09      1.32 o
   9   3   5        7.14        5.52      1.81 o
  10   3   5       33.46       40.15      2.55 o
 -11   4   5        2.67        1.42      1.92 o
 -10   4   5       87.18       84.46      4.27 o
  -9   4   5        0.60       -0.47      1.14 o
  -8   4   5       38.14       37.20      1.79 o
  -7   4   5      107.63      101.28      3.28 o
  -6   4   5       58.55       61.38      2.13 o
  -5   4   5      171.27      162.49      2.06 o
  -4   4   5      244.46      293.13      2.51 o
  -3   4   5     1452.61     1601.41     14.36 o
  -2   4   5        6.68       14.49      1.15 o
  -1   4   5        0.26        6.64      0.39 o
   0   4   5      226.46      312.39      3.50 o
   1   4   5     1682.47     1770.34     15.58 o
   2   4   5      691.56      781.54      8.12 o
   3   4   5       14.35       13.45      0.89 o
   4   4   5        0.16        2.12      0.86 o
   5   4   5        0.18       -0.86      0.86 o
   6   4   5        7.02        7.52      1.27 o
   7   4   5        6.47       10.52      1.49 o
   8   4   5       30.96       24.84      1.78 o
   9   4   5        5.72        2.45      1.65 o
  10   4   5        3.56       11.64      2.90 o
 -11   5   5       33.66       36.97      4.55 o
 -10   5   5        0.00        6.90      2.06 o
  -9   5   5      112.40       99.91      3.70 o
  -8   5   5       63.78       63.90      2.32 o
  -7   5   5      179.46      163.80      3.08 o
  -6   5   5        0.44       -0.55      0.77 o
  -5   5   5      406.71      415.16      3.79 o
  -4   5   5       22.48       30.38      1.54 o
  -3   5   5       44.17       67.87      1.50 o
  -2   5   5     2992.75     3397.83     36.48 o
  -1   5   5     1933.05     2269.14     16.68 o
   0   5   5      122.88      161.52      2.56 o
   1   5   5      333.02      445.04      5.65 o
   2   5   5      140.15      140.22      1.84 o
   3   5   5        3.91        2.51      0.63 o
   4   5   5      433.62      442.53      6.07 o
   5   5   5        0.25       -0.89      0.89 o
   6   5   5       70.90       71.13      2.48 o
   7   5   5       29.30       28.63      1.70 o
   8   5   5       17.56       10.65      1.52 o
   9   5   5        1.85        0.03      2.19 o
  10   5   5       10.84       17.14      2.65 o
 -11   6   5        6.91        9.77      2.59 o
 -10   6   5        6.98        8.91      2.22 o
  -9   6   5        1.79        3.03      1.60 o
  -8   6   5       24.29       22.30      2.55 o
  -7   6   5        2.15        0.71      1.29 o
  -6   6   5      270.82      262.85      3.43 o
  -5   6   5      574.40      563.99      7.97 o
  -4   6   5        4.50        9.22      0.79 o
  -3   6   5        8.10       16.23      0.74 o
  -2   6   5      140.44      144.67      1.86 o
  -1   6   5       49.48       65.04      1.56 o
   0   6   5       12.89        4.06      0.63 o
   1   6   5       63.90       81.25      1.78 o
   2   6   5      357.90      381.04      3.86 o
   3   6   5       19.45       15.53      1.80 o
   4   6   5      125.19      126.24      2.61 o
   5   6   5      217.18      205.13      5.64 o
   6   6   5       31.64       34.95      1.88 o
   7   6   5       43.69       32.12      1.78 o
   8   6   5       15.84       16.84      2.34 o
   9   6   5        0.26        2.81      5.31 o
  10   6   5        2.01        3.91      2.44 o
 -11   7   5       22.94       24.78      5.31 o
 -10   7   5       52.46       61.58      7.26 o
  -9   7   5        1.04        3.16      1.73 o
  -8   7   5        4.16        4.59      1.36 o
  -7   7   5       35.98       36.75      2.94 o
  -6   7   5       71.38       73.30      2.79 o
  -5   7   5      290.07      268.69      4.87 o
  -4   7   5       12.86       12.92      1.20 o
  -3   7   5        0.51        1.18      0.60 o
  -2   7   5       22.45       18.81      0.92 o
  -1   7   5       28.06       18.20      0.85 o
   0   7   5        0.46        0.49      0.55 o
   1   7   5       49.69       41.25      1.47 o
   2   7   5      104.60      101.57      2.10 o
   3   7   5       21.08       18.62      0.89 o
   4   7   5       45.85       37.13      1.54 o
   5   7   5       21.43       23.18      1.99 o
   6   7   5        1.96        0.36      1.32 o
   7   7   5        1.84        3.16      1.55 o
   8   7   5        2.12        2.62      1.73 o
   9   7   5        0.00       -0.33      2.15 o
 -10   8   5        8.78       12.27      3.65 o
  -9   8   5       36.71       36.65      2.22 o
  -8   8   5      167.56      189.91      4.05 o
  -7   8   5      109.48       92.53      3.32 o
  -6   8   5      221.94      204.41      8.74 o
  -5   8   5      381.69      382.28      6.15 o
  -4   8   5       11.32        8.76      1.09 o
  -3   8   5      109.66      111.59      1.96 o
  -2   8   5      160.38      143.64      3.20 o
  -1   8   5      650.21      581.72      7.33 o
   0   8   5       45.17       38.72      1.42 o
   1   8   5       30.41       25.41      1.60 o
   2   8   5       84.82       86.27      1.94 o
   3   8   5        4.58        3.99      0.55 o
   4   8   5       30.60       30.08      1.44 o
   5   8   5        4.59        9.77      1.60 o
   6   8   5       12.75       13.55      1.67 o
   7   8   5       17.76       22.54      2.08 o
   8   8   5        2.34       -0.30      1.67 o
   9   8   5        1.50        4.32      2.08 o
 -10   9   5        1.81       -3.03      3.03 o
  -9   9   5        0.72        0.29      1.77 o
  -8   9   5       11.00        7.83      1.78 o
  -7   9   5       25.55       21.82      2.74 o
  -6   9   5       14.11        8.68      1.46 o
  -5   9   5      236.83      255.25      4.84 o
  -4   9   5      569.08      494.89      7.12 o
  -3   9   5        1.38        3.11      1.45 o
  -2   9   5      322.45      255.17      4.03 o
  -1   9   5     1801.58     1742.89     20.25 o
   0   9   5        3.98        6.03      0.88 o
   1   9   5      383.77      367.84      5.12 o
   2   9   5      157.92      153.92      2.77 o
   3   9   5      164.01      156.27      5.85 o
   4   9   5        3.54        1.06      0.79 o
   5   9   5       29.90       29.00      1.84 o
   6   9   5       29.08       24.56      2.00 o
   7   9   5        4.17        2.78      1.61 o
   8   9   5        0.00        3.86      2.05 o
   9   9   5       25.50       32.99      3.67 o
  -9  10   5        5.73        5.54      2.42 o
  -8  10   5        5.73        7.29      1.86 o
  -7  10   5       28.88       29.71      2.19 o
  -6  10   5       37.19       29.14      2.28 o
  -5  10   5      151.39      126.55      3.18 o
  -4  10   5      476.80      464.80      9.07 o
  -3  10   5      454.01      437.76     10.84 o
  -2  10   5      278.00      285.39      3.73 o
  -1  10   5      736.44      693.44      7.64 o
   0  10   5       18.02       17.15      1.14 o
   1  10   5      258.55      246.53      3.90 o
   2  10   5       38.72       31.06      1.65 o
   3  10   5      156.79      153.67      4.63 o
   4  10   5        3.82        4.41      1.82 o
   5  10   5      114.55       82.89      4.42 o
   6  10   5       47.58       51.04      6.26 o
   7  10   5       46.26       36.39      2.46 o
   8  10   5        9.66       10.89      2.12 o
  -9  11   5        7.28        8.11      1.84 o
  -8  11   5       57.82       70.07      3.28 o
  -7  11   5        9.65       16.01      1.80 o
  -6  11   5        1.74        2.29      1.22 o
  -5  11   5       22.98       23.44      3.90 o
  -4  11   5      127.87      124.28      4.41 o
  -3  11   5       16.83       17.55      3.25 o
  -2  11   5       58.64       54.97      1.75 o
  -1  11   5      132.19      130.87      2.97 o
   0  11   5        7.34        4.78      0.91 o
   1  11   5      265.35      255.56      5.22 o
   2  11   5       73.44       70.48      2.38 o
   3  11   5       29.19       20.41      2.13 o
   4  11   5      186.27      172.05      5.36 o
   5  11   5       44.83       41.72      3.17 o
   6  11   5       25.96       18.03      2.10 o
   7  11   5        3.35        5.11      1.68 o
   8  11   5       34.74       33.39      2.06 o
  -8  12   5       25.44       28.77      7.80 o
  -7  12   5        5.17        7.60      2.59 o
  -6  12   5        7.03        5.40      2.28 o
  -5  12   5       50.78       57.74      3.54 o
  -4  12   5        4.17        4.26      1.91 o
  -3  12   5       36.12       30.77      2.82 o
  -2  12   5        2.26       -0.63      1.35 o
  -1  12   5       18.82       17.68      1.15 o
   0  12   5       67.58       63.43      2.99 o
   1  12   5       21.47       25.95      2.95 o
   2  12   5       71.03       60.93      2.36 o
   3  12   5       69.12       76.75      3.85 o
   4  12   5        2.05       -1.26      1.82 o
   5  12   5        9.08       10.43      2.34 o
   6  12   5        2.11       -2.13      2.13 o
   7  12   5        1.04       -2.34      2.34 o
  -7  13   5       33.56       38.87      3.64 o
  -6  13   5        3.17        5.49      2.34 o
  -5  13   5        0.26        2.75      2.06 o
  -4  13   5        2.64        3.78      1.97 o
  -3  13   5       47.96       48.27      8.89 o
  -2  13   5        2.03        4.20      1.67 o
  -1  13   5       33.42       30.67      1.57 o
   0  13   5        6.02        7.80      1.60 o
   1  13   5       15.14       14.53      1.95 o
   2  13   5        1.66        3.31      1.48 o
   3  13   5        1.59        2.78      2.82 o
   4  13   5       41.80       40.07      3.27 o
   5  13   5        0.07       -2.03      2.03 o
   6  13   5        0.87        2.25      2.82 o
  -6  14   5       19.76       20.26      4.33 o
  -5  14   5       14.47       12.75      2.50 o
  -4  14   5       37.74       43.46      3.33 o
  -3  14   5        5.41        1.03      1.91 o
  -2  14   5       14.95       14.52      3.47 o
  -1  14   5      102.53      109.62      3.64 o
   0  14   5        4.51        4.01      1.84 o
   1  14   5       48.51       51.92      2.90 o
   2  14   5       28.16       26.22      3.90 o
   3  14   5        2.95       -0.22      3.03 o
   4  14   5       25.83       24.18      2.90 o
   5  14   5        0.91        0.67      2.28 o
  -5  15   5       72.23       85.65      5.00 o
  -4  15   5       12.35       23.48      3.03 o
  -3  15   5      119.24      142.61      8.02 o
  -2  15   5       51.53       58.09      4.98 o
  -1  15   5        1.03        0.10      1.52 o
   0  15   5        7.19       10.54      1.84 o
   1  15   5        0.63        1.49      3.68 o
   2  15   5        0.59       -0.87      2.82 o
   3  15   5        4.46        8.02      3.47 o
   4  15   5        1.53        1.08      3.25 o
  -3  16   5       74.24       77.37      6.29 o
  -2  16   5       66.92       68.05      5.64 o
  -1  16   5       20.93       26.01      3.68 o
   0  16   5       52.01       69.97      3.45 o
   1  16   5       64.80       72.14     10.73 o
 -12   0   6        0.01        3.03      3.47 o
 -11   0   6       41.56       48.12      4.77 o
 -10   0   6       43.80       44.00      4.33 o
  -9   0   6        0.02        6.07      2.38 o
  -8   0   6        7.89        9.37      1.17 o
  -7   0   6       25.83       21.22      1.11 o
  -6   0   6        8.84        8.64      0.72 o
  -5   0   6       52.19       83.30      1.83 o
  -4   0   6     1386.85     1643.97     14.75 o
  -3   0   6     1193.63     1221.03     11.96 o
  -2   0   6      496.71      564.83      5.40 o
  -1   0   6     1257.53     1228.71     11.63 o
   0   0   6     2116.42     2337.06     18.67 o
   1   0   6     2527.90     2772.52     27.06 o
   2   0   6       21.22       15.75      1.01 o
   3   0   6      619.14      620.37      9.58 o
   4   0   6     1545.42     1744.80     24.83 o
   5   0   6      283.60      227.87      4.66 o
   6   0   6     3287.99     3004.26     42.14 o
   7   0   6      763.25      778.09     12.39 o
   8   0   6        6.95       10.68      1.64 o
   9   0   6       71.89       74.52      4.01 o
  10   0   6        0.93        0.87      3.47 o
 -12   1   6        3.87       11.28      2.65 o
 -11   1   6      139.37      165.98      5.73 o
 -10   1   6      151.16      153.38      3.47 o
  -9   1   6       18.54       21.03      1.55 o
  -8   1   6       48.28       57.85      2.41 o
  -7   1   6      302.03      316.26      3.42 o
  -6   1   6       15.24       10.20      0.62 o
  -5   1   6      726.22      747.50      5.76 o
  -4   1   6      131.64      141.98      1.46 o
  -3   1   6     1275.61     1499.22      9.05 o
  -2   1   6       19.15       16.53      0.48 o
  -1   1   6       25.58       33.51      0.61 o
   0   1   6      197.74      222.81      1.78 o
   1   1   6     1138.20     1298.14      9.25 o
   2   1   6        7.67       11.36      0.65 o
   3   1   6      663.05      728.93      6.90 o
   4   1   6     1230.98     1267.13     11.57 o
   5   1   6      944.98      921.26      8.76 o
   6   1   6      189.45      181.12      2.64 o
   7   1   6        0.69        3.82      0.99 o
   8   1   6        1.46        3.39      1.46 o
   9   1   6        1.22       -0.75      1.46 o
  10   1   6        7.14        7.80      2.61 o
 -12   2   6        3.41        8.38      2.59 o
 -11   2   6        1.60        4.77      4.55 o
 -10   2   6      233.67      251.40      4.84 o
  -9   2   6        2.24        3.84      1.27 o
  -8   2   6        6.21        7.53      1.16 o
  -7   2   6       42.76       38.48      1.88 o
  -6   2   6      111.27      107.72      1.88 o
  -5   2   6      770.35      867.09      7.70 o
  -4   2   6      775.74      884.86      7.70 o
  -3   2   6     2528.90     2678.49     21.48 o
  -2   2   6      182.37      178.40      1.65 o
  -1   2   6        2.27        1.42      0.26 o
   0   2   6      135.62      160.60      1.46 o
   1   2   6     3527.17     3685.03     26.94 o
   2   2   6      613.67      636.72      6.00 o
   3   2   6      161.45      114.88      1.64 o
   4   2   6      115.84      139.72      1.93 o
   5   2   6       70.36       64.52      1.71 o
   6   2   6      418.35      418.54      5.09 o
   7   2   6        0.26       -1.18      1.18 o
   8   2   6        4.41        4.07      1.80 o
   9   2   6       21.56       24.06      2.07 o
  10   2   6        1.04        2.48      1.66 o
 -11   3   6       14.43       25.49      2.84 o
 -10   3   6        2.86        6.09      1.46 o
  -9   3   6       32.31       44.36      3.75 o
  -8   3   6        0.00        2.34      1.07 o
  -7   3   6        3.19        3.60      0.88 o
  -6   3   6        1.78       -0.59      0.59 o
  -5   3   6        3.91        6.31      0.65 o
  -4   3   6     1179.97     1344.68     10.41 o
  -3   3   6      509.49      605.95      5.02 o
  -2   3   6       89.65       79.68      1.00 o
  -1   3   6     6186.04     6320.37     51.78 o
   0   3   6      125.76      101.49      1.13 o
   1   3   6      187.98      195.42      1.87 o
   2   3   6      169.52      185.12      2.42 o
   3   3   6       34.20       31.82      1.40 o
   4   3   6       94.11      112.01      2.77 o
   5   3   6      324.23      357.92      5.46 o
   6   3   6      213.44      208.52      4.04 o
   7   3   6       24.53       15.82      1.62 o
   8   3   6        3.05        2.82      1.39 o
   9   3   6        9.60        5.47      1.81 o
  10   3   6        0.66        5.24      3.84 o
 -11   4   6        0.67        3.14      1.92 o
 -10   4   6        0.73        4.22      1.82 o
  -9   4   6        3.33        1.28      1.24 o
  -8   4   6       30.40       33.13      2.01 o
  -7   4   6      308.68      314.25      4.51 o
  -6   4   6      990.01      982.04      8.70 o
  -5   4   6      180.03      183.74      2.12 o
  -4   4   6      235.38      272.75      2.87 o
  -3   4   6      278.06      324.31      2.85 o
  -2   4   6      118.25      109.18      1.28 o
  -1   4   6     2118.07     2232.03     17.89 o
   0   4   6      362.59      413.62      3.66 o
   1   4   6      300.73      294.87      3.15 o
   2   4   6       49.27       52.42      1.53 o
   3   4   6       54.03       44.83      2.24 o
   4   4   6       14.07       11.63      1.08 o
   5   4   6       27.50       21.23      1.43 o
   6   4   6        2.51       -0.39      1.11 o
   7   4   6        2.07        1.19      1.29 o
   8   4   6        5.00        5.47      1.45 o
   9   4   6        0.84        5.34      1.73 o
  10   4   6        4.73        4.43      1.91 o
 -11   5   6        0.00        2.78      2.13 o
 -10   5   6      158.74      165.60      8.24 o
  -9   5   6       17.36       11.70      1.74 o
  -8   5   6       81.31       75.01      2.47 o
  -7   5   6       42.27       43.39      1.80 o
  -6   5   6      658.12      654.14      6.21 o
  -5   5   6      119.44      116.96      1.60 o
  -4   5   6        0.04       -0.42      0.52 o
  -3   5   6       26.34       19.86      1.44 o
  -2   5   6     1624.94     1747.67     13.05 o
  -1   5   6      737.36      815.57      6.89 o
   0   5   6      204.23      222.96      3.84 o
   1   5   6       39.90       30.53      1.17 o
   2   5   6       23.54       30.06      0.95 o
   3   5   6       40.69       49.85      1.66 o
   4   5   6      350.47      323.38      4.91 o
   5   5   6      260.69      248.77      4.28 o
   6   5   6      141.41      131.75      3.83 o
   7   5   6       70.29       62.80      3.84 o
   8   5   6       26.68       30.14      3.22 o
   9   5   6       13.54        9.13      3.43 o
  10   5   6       23.25       26.29      3.02 o
 -11   6   6       59.45       70.92      5.64 o
 -10   6   6        0.12        5.78      2.22 o
  -9   6   6       89.42       81.93      3.60 o
  -8   6   6       46.12       40.82      2.38 o
  -7   6   6       95.97       79.04      2.99 o
  -6   6   6       35.09       36.31      1.46 o
  -5   6   6      517.95      491.85      6.02 o
  -4   6   6        0.66        1.75      0.68 o
  -3   6   6        2.76        3.04      0.65 o
  -2   6   6      150.78      107.63      1.62 o
  -1   6   6      100.88       97.02      1.82 o
   0   6   6       51.13       78.18      1.75 o
   1   6   6        4.30        0.66      0.60 o
   2   6   6       49.87       54.38      1.17 o
   3   6   6       79.25       83.49      2.01 o
   4   6   6      527.07      574.16      7.61 o
   5   6   6       29.42       33.63      1.69 o
   6   6   6       32.83       29.53      1.78 o
   7   6   6       74.18       65.90      3.57 o
   8   6   6        3.32        2.98      1.74 o
   9   6   6        0.32       -0.83      2.19 o
  10   6   6       24.40       29.45      3.27 o
 -10   7   6       31.36       31.25      2.56 o
  -9   7   6        0.34        3.76      1.47 o
  -8   7   6       41.04       27.89      2.26 o
  -7   7   6       13.56       12.97      1.70 o
  -6   7   6      202.28      210.21      4.44 o
  -5   7   6      271.66      255.06      4.16 o
  -4   7   6      163.27      156.95      2.56 o
  -3   7   6      205.16      178.52      2.34 o
  -2   7   6      159.40      155.28      2.00 o
  -1   7   6      103.63       95.82      1.73 o
   0   7   6      590.05      614.80      7.74 o
   1   7   6        0.11       -0.45      0.66 o
   2   7   6       24.01       31.82      1.06 o
   3   7   6       52.70       54.95      1.45 o
   4   7   6        2.67        1.39      1.46 o
   5   7   6        0.34       -0.59      1.02 o
   6   7   6       92.66       98.50      4.21 o
   7   7   6        0.85       -0.52      1.57 o
   8   7   6        0.00        2.70      1.82 o
   9   7   6        2.26        1.19      2.30 o
 -10   8   6        3.28        4.67      2.07 o
  -9   8   6        8.93        9.38      2.04 o
  -8   8   6        2.62        1.42      1.59 o
  -7   8   6       16.13       19.95      4.65 o
  -6   8   6      573.34      577.82      8.66 o
  -5   8   6      181.71      187.72      5.92 o
  -4   8   6       23.01       22.20      1.52 o
  -3   8   6      724.67      698.77      6.78 o
  -2   8   6      917.55      901.76     11.23 o
  -1   8   6     1572.60     1509.95     15.32 o
   0   8   6       19.12       24.55      1.19 o
   1   8   6      323.08      301.12      4.45 o
   2   8   6        0.17        0.18      0.81 o
   3   8   6        6.17        4.81      0.81 o
   4   8   6       33.64       32.83      1.52 o
   5   8   6        1.17        1.73      2.06 o
   6   8   6        0.32        0.81      1.39 o
   7   8   6       19.32       21.26      2.15 o
   8   8   6       16.93       20.68      2.29 o
   9   8   6        0.10        1.62      3.03 o
 -10   9   6       28.82       25.06      3.12 o
  -9   9   6        1.25        0.79      1.78 o
  -8   9   6       31.83       35.04      3.56 o
  -7   9   6        3.45        1.16      1.48 o
  -6   9   6        2.86        4.83      1.48 o
  -5   9   6        1.74       -0.23      1.20 o
  -4   9   6       37.40       33.47      2.28 o
  -3   9   6        8.82        7.79      1.60 o
  -2   9   6      558.41      535.08      7.29 o
  -1   9   6      291.67      310.37      3.97 o
   0   9   6      153.18      156.72      2.89 o
   1   9   6     1013.85      979.31     11.96 o
   2   9   6        8.01        5.81      0.95 o
   3   9   6        8.52        7.64      1.35 o
   4   9   6        0.50       -0.52      1.08 o
   5   9   6       46.89       54.96      2.44 o
   6   9   6       15.22       15.09      2.43 o
   7   9   6        1.66        5.03      1.74 o
   8   9   6        0.17        0.23      1.74 o
  -9  10   6       89.75       88.57      3.82 o
  -8  10   6       11.42       11.75      1.97 o
  -7  10   6        4.10        1.94      1.78 o
  -6  10   6       52.65       47.94      2.46 o
  -5  10   6        1.33       -0.99      0.99 o
  -4  10   6        0.53       -1.07      1.51 o
  -3  10   6        6.12        7.31      1.76 o
  -2  10   6        9.20       11.18      1.12 o
  -1  10   6       13.00       16.20      0.97 o
   0  10   6      688.08      674.98     10.74 o
   1  10   6      252.20      249.44      4.03 o
   2  10   6       21.86       11.56      4.01 o
   3  10   6       29.20       25.36      3.03 o
   4  10   6        0.10       -1.51      1.51 o
   5  10   6       44.31       45.92      2.52 o
   6  10   6        9.92       12.43      1.75 o
   7  10   6        6.56        5.88      1.81 o
   8  10   6       22.49       25.53      3.08 o
  -9  11   6        5.27       11.78      1.94 o
  -8  11   6        0.95        3.86      2.95 o
  -7  11   6        0.12       -0.38      1.75 o
  -6  11   6       83.26       78.58      2.80 o
  -5  11   6        3.57        0.78      1.72 o
  -4  11   6       61.46       55.16      3.79 o
  -3  11   6       29.25       27.02      2.34 o
  -2  11   6       20.79       15.73      0.97 o
  -1  11   6       15.15       11.34      1.01 o
   0  11   6      130.23      113.39      2.39 o
   1  11   6       83.26       75.63      2.51 o
   2  11   6      132.37      115.31      3.00 o
   3  11   6       88.80       82.06      8.45 o
   4  11   6      210.32      209.71      5.98 o
   5  11   6       37.22       30.74      2.96 o
   6  11   6        1.80        4.82      2.34 o
   7  11   6       54.11       62.44      2.39 o
  -8  12   6        5.79        7.06      2.81 o
  -7  12   6       57.18       70.58      6.50 o
  -6  12   6       18.80       18.41      2.65 o
  -5  12   6       37.45       36.29      3.14 o
  -4  12   6        0.14        1.11      2.28 o
  -3  12   6       70.86       63.97      3.49 o
  -2  12   6       38.95       41.60      1.47 o
  -1  12   6        1.88        1.20      0.86 o
   0  12   6        2.80        3.03      1.38 o
   1  12   6        0.02        0.29      1.11 o
   2  12   6       95.14       86.68      2.81 o
   3  12   6       42.05       49.51      3.02 o
   4  12   6       74.87       71.75      3.98 o
   5  12   6        0.96        1.78      2.49 o
   6  12   6        0.61       -1.18      2.22 o
   7  12   6        0.60       -0.65      4.55 o
  -7  13   6       24.40       29.23      3.29 o
  -6  13   6        0.78        2.37      2.28 o
  -5  13   6       61.32       65.44      4.04 o
  -4  13   6       20.33       19.61      3.36 o
  -3  13   6        0.02       -0.75      1.67 o
  -2  13   6        2.62        2.88      1.67 o
  -1  13   6       18.87       14.85      1.76 o
   0  13   6       66.01       63.40      3.22 o
   1  13   6        0.46        3.84      1.56 o
   2  13   6       49.43       47.96      4.77 o
   3  13   6        1.15        1.08      1.72 o
   4  13   6       67.56       79.39      5.20 o
   5  13   6        0.48       -2.01      2.08 o
   6  13   6        0.01       -1.19      2.34 o
  -6  14   6        2.80       -1.36      4.12 o
  -5  14   6        1.45        0.40      2.13 o
  -4  14   6        0.26        0.35      1.87 o
  -3  14   6       43.96       41.76      5.96 o
  -2  14   6        1.74        1.08      2.60 o
  -1  14   6       22.94       20.25      2.03 o
   0  14   6        4.09        4.08      1.60 o
   1  14   6       99.36      127.03      4.22 o
   2  14   6        6.28        5.64      3.03 o
   3  14   6       46.44       35.11      4.77 o
   4  14   6        2.34       -1.37      2.03 o
   5  14   6        0.47        0.70      2.40 o
  -5  15   6       12.42       16.59      2.81 o
  -4  15   6       10.29        9.66      2.53 o
  -3  15   6        3.56        7.15      3.25 o
  -2  15   6        0.32       -2.60      2.60 o
  -1  15   6        3.18        3.34      1.44 o
   0  15   6       25.48       26.17      2.30 o
   1  15   6        1.51       -0.15      1.51 o
   2  15   6        2.30       -2.17      2.82 o
   3  15   6        0.30       -0.43      3.03 o
  -2  16   6        4.68        9.97      3.47 o
  -1  16   6        5.09       11.92      3.25 o
   0  16   6        8.57        6.87      1.84 o
   1  16   6        0.02       -3.25      3.25 o
 -12   1   7        4.34       15.07      4.88 o
 -11   1   7       35.24       60.18     18.21 o
 -10   1   7       32.69       37.71      2.02 o
  -9   1   7       40.45       45.06      2.51 o
  -8   1   7       88.64       97.75      2.46 o
  -7   1   7       25.86       26.09      1.08 o
  -6   1   7      242.61      218.22      2.28 o
  -5   1   7      149.17      159.47      1.63 o
  -4   1   7       38.72       38.27      1.14 o
  -3   1   7      391.43      439.58      3.17 o
  -2   1   7     1735.44     1903.10     12.58 o
  -1   1   7      852.27      867.28      6.01 o
   0   1   7      431.39      443.72      3.35 o
   1   1   7        7.56       11.96      0.91 o
   2   1   7       14.30       29.21      1.14 o
   3   1   7      362.39      350.72      3.83 o
   4   1   7       79.75       65.89      1.47 o
   5   1   7     1889.17     1763.87     15.97 o
   6   1   7      457.70      498.85      6.10 o
   7   1   7        0.01        1.02      0.92 o
   8   1   7      161.54      187.13      3.28 o
   9   1   7        0.29       -1.44      1.44 o
  10   1   7        0.01        0.33      2.53 o
 -12   2   7       18.34       27.93      4.44 o
 -11   2   7      108.91      129.64      9.86 o
 -10   2   7       52.05       47.78      2.94 o
  -9   2   7       33.11       32.35      2.52 o
  -8   2   7      340.65      355.02      5.00 o
  -7   2   7       90.70       85.05      2.03 o
  -6   2   7       36.70       33.42      1.55 o
  -5   2   7        0.05        0.80      0.45 o
  -4   2   7     1213.22     1457.85     11.28 o
  -3   2   7      307.51      281.79      3.72 o
  -2   2   7      223.31      216.44      1.95 o
  -1   2   7      213.11      233.82      1.98 o
   0   2   7      249.68      222.74      1.92 o
   1   2   7       80.83      113.13      1.51 o
   2   2   7      313.44      347.48      4.03 o
   3   2   7        1.41        2.57      0.51 o
   4   2   7      328.32      297.40      3.35 o
   5   2   7       23.93       19.94      1.17 o
   6   2   7       36.97       53.03      1.59 o
   7   2   7        2.50       -0.23      1.28 o
   8   2   7       39.73       44.49      3.85 o
   9   2   7        0.05        0.22      1.55 o
  10   2   7       12.64       10.78      1.94 o
 -11   3   7       22.76       36.87      3.68 o
 -10   3   7       54.11       47.95      2.36 o
  -9   3   7        7.52        9.63      1.61 o
  -8   3   7      441.05      434.20      5.89 o
  -7   3   7      286.70      277.80      3.76 o
  -6   3   7      137.69      134.83      2.09 o
  -5   3   7      129.77      120.97      1.72 o
  -4   3   7      701.67      720.40      6.45 o
  -3   3   7       35.53       38.09      1.38 o
  -2   3   7     1634.31     1803.30     16.09 o
  -1   3   7      267.50      354.05      3.30 o
   0   3   7       19.55       33.24      1.11 o
   1   3   7       22.83       23.15      0.92 o
   2   3   7        0.75        0.15      0.41 o
   3   3   7        0.27        5.64      0.58 o
   4   3   7      558.83      662.83      8.63 o
   5   3   7        0.67        3.51      1.08 o
   6   3   7        1.27        0.15      1.16 o
   7   3   7       34.78       25.05      1.87 o
   8   3   7        0.04       -1.05      1.90 o
   9   3   7       18.16       22.09      2.40 o
  10   3   7        3.69        3.82      1.87 o
 -11   4   7        1.60        7.34      3.79 o
 -10   4   7       25.84       18.97      3.03 o
  -9   4   7        0.41        3.14      1.76 o
  -8   4   7      136.17      124.21      3.66 o
  -7   4   7      144.85      145.31      2.58 o
  -6   4   7      503.51      462.57      4.36 o
  -5   4   7       34.73       36.49      1.25 o
  -4   4   7      289.15      284.35      3.02 o
  -3   4   7        1.65        1.12      0.46 o
  -2   4   7       31.15       39.75      1.07 o
  -1   4   7     2990.31     3402.38     29.60 o
   0   4   7       52.71       58.47      1.06 o
   1   4   7        0.80        0.33      0.29 o
   2   4   7        0.20       -0.45      0.72 o
   3   4   7       58.02       51.78      1.78 o
   4   4   7       17.32       25.51      1.50 o
   5   4   7        3.95        3.98      1.11 o
   6   4   7       27.55       30.66      1.82 o
   7   4   7        2.10        5.00      1.45 o
   8   4   7        1.05        5.16      1.60 o
   9   4   7        0.01       -1.62      1.65 o
  10   4   7        4.42        4.73      2.56 o
 -11   5   7        1.21        4.28      2.28 o
 -10   5   7       45.67       57.15      3.45 o
  -9   5   7       15.00       14.55      1.88 o
  -8   5   7        0.00        0.01      1.06 o
  -7   5   7      171.02      145.39      2.89 o
  -6   5   7       19.61       16.89      1.05 o
  -5   5   7       23.77       14.71      0.84 o
  -4   5   7        6.68        5.89      0.53 o
  -3   5   7      250.04      238.29      3.15 o
  -2   5   7       26.79       31.96      0.85 o
  -1   5   7      363.25      389.70      3.65 o
   0   5   7      594.07      707.81      7.46 o
   1   5   7      152.81      190.15      2.27 o
   2   5   7        6.35        7.10      0.65 o
   3   5   7        4.90        7.94      1.65 o
   4   5   7        7.05        1.79      0.92 o
   5   5   7       70.29       60.78      2.36 o
   6   5   7      197.86      192.88      5.78 o
   7   5   7       39.11       30.89      2.03 o
   8   5   7       31.03       31.28      4.36 o
   9   5   7        2.93        1.48      2.10 o
  10   5   7        9.08        5.71      2.50 o
 -11   6   7        0.20        2.36      1.83 o
 -10   6   7        2.31        7.10      2.46 o
  -9   6   7       33.11       32.02      2.27 o
  -8   6   7        1.09        1.16      1.20 o
  -7   6   7        0.39        0.66      1.13 o
  -6   6   7        0.25        0.16      0.76 o
  -5   6   7      118.06      109.29      1.85 o
  -4   6   7       76.18       78.73      1.90 o
  -3   6   7     1128.66     1115.36     10.30 o
  -2   6   7      225.09      238.12      2.50 o
  -1   6   7      483.18      449.01      4.85 o
   0   6   7       82.87       79.00      1.93 o
   1   6   7       25.42       28.27      0.93 o
   2   6   7      121.38      147.82      2.03 o
   3   6   7       44.88       52.91      3.07 o
   4   6   7      227.84      227.50      3.94 o
   5   6   7        9.15       10.44      2.31 o
   6   6   7        4.47        9.16      1.50 o
   7   6   7       23.22       19.58      1.87 o
   8   6   7       64.40       69.37      3.83 o
   9   6   7       25.47       23.83      2.99 o
 -10   7   7        1.88        3.26      1.83 o
  -9   7   7       52.14       61.32      2.69 o
  -8   7   7      180.62      178.92      4.60 o
  -7   7   7        4.06        1.44      1.52 o
  -6   7   7       32.63       36.67      2.11 o
  -5   7   7        3.15        3.10      0.90 o
  -4   7   7      130.88      123.36      2.57 o
  -3   7   7      531.02      541.83      5.54 o
  -2   7   7       16.76       22.35      0.74 o
  -1   7   7      120.37      127.46      2.17 o
   0   7   7        9.45        7.03      0.86 o
   1   7   7        0.70        2.50      0.81 o
   2   7   7       22.05       21.63      0.85 o
   3   7   7      299.17      295.21      3.77 o
   4   7   7       55.81       62.45      2.12 o
   5   7   7       29.76       29.44      1.69 o
   6   7   7        1.57        2.96      1.31 o
   7   7   7       15.30       17.60      2.30 o
   8   7   7        8.77       12.38      2.12 o
   9   7   7        1.35        2.49      2.37 o
 -10   8   7        1.15        1.52      2.22 o
  -9   8   7        7.51        5.66      1.89 o
  -8   8   7       11.17        7.71      1.82 o
  -7   8   7        1.35       -1.38      1.38 o
  -6   8   7      199.54      180.55      4.21 o
  -5   8   7      174.45      166.89      3.03 o
  -4   8   7       46.52       54.42      1.61 o
  -3   8   7      996.25      964.45      9.11 o
  -2   8   7       77.61       80.83      1.97 o
  -1   8   7        3.19        2.40      0.67 o
   0   8   7       89.53       77.44      2.08 o
   1   8   7      338.99      315.82      5.56 o
   2   8   7       14.53       13.07      1.77 o
   3   8   7       95.06       86.94      2.10 o
   4   8   7       34.76       35.77      2.35 o
   5   8   7       53.29       54.10      2.90 o
   6   8   7        6.10        6.26      1.82 o
   7   8   7       34.93       38.47      2.56 o
   8   8   7       10.05       15.91      5.64 o
   9   8   7        0.00        6.15      2.44 o
 -10   9   7        0.65       -0.04      2.28 o
  -9   9   7        0.37        4.96      1.91 o
  -8   9   7        4.46        5.78      3.51 o
  -7   9   7        0.00       -0.51      1.48 o
  -6   9   7        0.13       -1.27      1.27 o
  -5   9   7        0.05       -1.11      1.12 o
  -4   9   7      325.29      284.05      4.83 o
  -3   9   7      191.76      201.44      3.45 o
  -2   9   7      874.16      805.19      8.73 o
  -1   9   7       11.51        8.57      0.91 o
   0   9   7      215.68      188.13      3.88 o
   1   9   7      241.02      238.93      3.99 o
   2   9   7       54.66       52.39      1.98 o
   3   9   7      228.89      239.32      6.83 o
   4   9   7      125.83      127.94      3.53 o
   5   9   7       38.47       38.96      2.71 o
   6   9   7       15.91       10.00      1.73 o
   7   9   7        5.57        8.57      1.89 o
   8   9   7        0.70       -0.20      2.41 o
  -9  10   7        1.30        4.45      2.94 o
  -8  10   7        1.55        4.01      1.72 o
  -7  10   7        2.51       -0.04      1.41 o
  -6  10   7        4.17        3.40      1.34 o
  -5  10   7        2.28        1.73      1.14 o
  -4  10   7      153.90      139.32      2.88 o
  -3  10   7       23.80       20.05      1.24 o
  -2  10   7        9.18       11.12      1.20 o
  -1  10   7      407.56      372.38      4.76 o
   0  10   7      119.96      117.64      3.64 o
   1  10   7       19.64       22.49      1.37 o
   2  10   7       74.60       68.94      2.93 o
   3  10   7       18.68       17.99      2.82 o
   4  10   7       57.58       56.57      4.55 o
   5  10   7        6.63        5.49      1.22 o
   6  10   7       11.16        5.77      1.57 o
   7  10   7       16.89       12.40      3.79 o
   8  10   7       18.94       19.93      2.38 o
  -9  11   7       20.66       11.05      3.90 o
  -8  11   7       38.41       48.94      3.41 o
  -7  11   7        4.55        7.64      1.67 o
  -6  11   7       25.51       23.17      2.24 o
  -5  11   7        0.05        0.33      1.72 o
  -4  11   7        3.36        4.66      1.84 o
  -3  11   7        0.65        0.86      1.51 o
  -2  11   7      199.12      177.40      3.52 o
  -1  11   7       27.13       26.51      2.38 o
   0  11   7        2.62        3.99      1.07 o
   1  11   7       26.79       23.72      2.60 o
   2  11   7        0.00        1.20      1.30 o
   3  11   7       17.49       16.47      2.82 o
   4  11   7        1.07        3.05      1.97 o
   5  11   7       52.76       33.66      3.68 o
   6  11   7       10.10        6.37      2.40 o
   7  11   7        0.32       -0.36      2.37 o
  -8  12   7       19.54       16.20      3.02 o
  -7  12   7       13.53       15.98      2.86 o
  -6  12   7       17.74       27.72      3.12 o
  -5  12   7        3.04        5.49      3.25 o
  -4  12   7        3.44        4.68      1.97 o
  -3  12   7       51.58       64.40      3.43 o
  -2  12   7        7.16        9.46      0.98 o
  -1  12   7       16.36       14.02      1.22 o
   0  12   7        0.52        1.54      1.63 o
   1  12   7       49.34       47.26      2.51 o
   2  12   7        5.71        6.54      1.39 o
   3  12   7       16.26       14.00      2.24 o
   4  12   7        2.33       -0.10      1.92 o
   5  12   7        0.01        1.39      3.36 o
   6  12   7        6.12        1.75      2.40 o
  -7  13   7        5.94        6.98      2.75 o
  -6  13   7       17.71       23.26      3.05 o
  -5  13   7       47.03       50.77      3.73 o
  -4  13   7        0.34        0.14      1.87 o
  -3  13   7       13.55       15.77      2.60 o
  -2  13   7        1.39       -0.56      0.99 o
  -1  13   7        0.03       -1.04      1.35 o
   0  13   7        0.19       -0.65      1.53 o
   1  13   7       17.64       17.36      2.82 o
   2  13   7       29.00       26.96      2.28 o
   3  13   7        0.02        0.42      1.87 o
   4  13   7       10.96        9.78      2.34 o
   5  13   7        1.09       -2.19      2.19 o
  -6  14   7       25.71       28.68      3.27 o
  -5  14   7       42.71       43.27     10.08 o
  -4  14   7       55.75       59.15      5.09 o
  -3  14   7        2.86        1.83      2.82 o
  -2  14   7       58.62       81.49      6.50 o
  -1  14   7        3.92        6.10      1.63 o
   0  14   7       10.82       12.00      2.38 o
   1  14   7       28.77       32.10      2.59 o
   2  14   7       21.18       30.13      4.33 o
   3  14   7       77.57       74.77      6.29 o
   4  14   7        1.32        3.90      2.24 o
  -4  15   7       11.44        8.17      2.53 o
  -3  15   7       59.21       60.04      5.85 o
  -2  15   7       26.42       36.63      4.55 o
  -1  15   7       82.45       94.81      3.69 o
   0  15   7       35.52       38.38      3.14 o
   1  15   7        2.84        2.57      1.72 o
   2  15   7        0.63       -2.82      2.82 o
   3  15   7        4.43        2.82      3.68 o
  -1  16   7       12.71       16.91      3.47 o
   0  16   7       15.32       17.62      2.15 o
 -12   0   8        8.48       17.99      4.12 o
 -11   0   8       39.74       50.07      4.98 o
 -10   0   8        6.48       16.04      3.25 o
  -9   0   8      160.36      168.19      7.15 o
  -8   0   8      790.63      815.28     12.50 o
  -7   0   8       64.70       68.18      1.92 o
  -6   0   8      135.74      118.94      2.45 o
  -5   0   8       14.07        7.62      0.66 o
  -4   0   8      764.81      774.82      6.82 o
  -3   0   8     1538.71     1927.61     17.21 o
  -2   0   8     1323.07     1560.56     18.09 o
  -1   0   8     4224.60     4421.64     43.08 o
   0   0   8     1206.75     1222.93     12.57 o
   1   0   8     1546.24     1524.46     17.81 o
   2   0   8        6.15        3.73      0.99 o
   3   0   8     1262.47     1332.27     19.39 o
   4   0   8      350.14      367.29      6.58 o
   5   0   8     1126.29     1228.02     18.31 o
   6   0   8      904.37      881.62     22.22 o
   7   0   8        9.17        6.65      1.60 o
   8   0   8      747.46      662.75     11.26 o
   9   0   8      253.73      293.89     11.05 o
  10   0   8        2.05       -3.25      3.68 o
 -12   1   8        1.73        8.02      3.47 o
 -11   1   8       69.20       63.31      3.82 o
 -10   1   8       27.78       35.14      2.83 o
  -9   1   8      133.49      149.60      4.66 o
  -8   1   8      826.74      801.53      9.26 o
  -7   1   8       59.06       68.81      1.64 o
  -6   1   8       44.36       37.45      1.33 o
  -5   1   8      272.19      262.83      3.33 o
  -4   1   8       90.35       93.52      1.16 o
  -3   1   8     1310.33     1587.48     10.68 o
  -2   1   8      641.14      600.65      4.41 o
  -1   1   8     1241.75     1287.39      8.76 o
   0   1   8      713.20      634.93      4.95 o
   1   1   8       45.38       30.32      1.51 o
   2   1   8        3.29       -0.20      0.59 o
   3   1   8       60.78       62.20      1.72 o
   4   1   8       40.19       47.72      1.63 o
   5   1   8     1033.89     1110.96     11.86 o
   6   1   8       31.39       21.45      1.33 o
   7   1   8       29.80       23.08      1.40 o
   8   1   8      143.02      151.83      3.03 o
   9   1   8        4.37        5.11      2.12 o
  10   1   8        4.24        2.11      2.68 o
 -11   2   8       46.95       54.38      5.31 o
 -10   2   8       34.59       35.46      2.07 o
  -9   2   8        0.58        2.56      1.34 o
  -8   2   8      361.16      368.48      5.16 o
  -7   2   8       87.28       77.12      2.42 o
  -6   2   8      287.75      284.16      3.60 o
  -5   2   8       58.20       61.11      1.32 o
  -4   2   8      164.82      207.69      2.50 o
  -3   2   8        2.23        0.49      0.32 o
  -2   2   8        6.65       16.53      0.56 o
  -1   2   8      328.48      392.44      3.12 o
   0   2   8       76.35       92.36      1.32 o
   1   2   8      808.57      830.83      6.67 o
   2   2   8       93.25      116.13      1.94 o
   3   2   8       21.90       10.67      0.80 o
   4   2   8        4.73       10.58      3.31 o
   5   2   8       73.05       58.15      1.53 o
   6   2   8       30.00       27.30      1.36 o
   7   2   8       71.16       81.42      4.63 o
   8   2   8       11.11        9.40      2.16 o
   9   2   8        0.03       -1.65      1.65 o
  10   2   8        0.07       -1.64      1.64 o
 -11   3   8       14.53       16.34      1.78 o
 -10   3   8        2.93        7.15      3.07 o
  -9   3   8        0.32        1.92      1.27 o
  -8   3   8       20.87       21.83      1.47 o
  -7   3   8      284.53      285.29      3.83 o
  -6   3   8      127.00      123.65      2.60 o
  -5   3   8      143.93      163.36      2.07 o
  -4   3   8       25.77       18.90      0.97 o
  -3   3   8        6.11       11.02      0.65 o
  -2   3   8     2022.71     2360.36     20.91 o
  -1   3   8      224.04      317.31      2.65 o
   0   3   8        0.23       -0.37      0.37 o
   1   3   8     1157.19     1258.14      9.73 o
   2   3   8       76.89       77.33      1.37 o
   3   3   8       22.98       23.34      0.85 o
   4   3   8      106.56      124.42      2.35 o
   5   3   8        0.77        0.85      1.04 o
   6   3   8       58.39       67.24      4.30 o
   7   3   8       16.50       18.33      1.83 o
   8   3   8        0.82        1.30      1.52 o
   9   3   8        0.26        2.79      1.81 o
  10   3   8        0.49       -0.79      1.75 o
 -11   4   8        0.90        6.41      2.82 o
 -10   4   8       38.35       39.83      5.64 o
  -9   4   8       35.19       38.39      3.21 o
  -8   4   8        1.25        2.36      1.16 o
  -7   4   8      111.79      102.68      2.09 o
  -6   4   8       19.15       19.87      0.92 o
  -5   4   8        5.57        2.30      0.62 o
  -4   4   8      137.66      158.36      2.09 o
  -3   4   8      113.16      127.87      1.81 o
  -2   4   8       55.75       71.62      1.41 o
  -1   4   8     2121.38     2276.57     20.14 o
   0   4   8      354.16      402.28      3.26 o
   1   4   8     1082.57     1137.94      8.77 o
   2   4   8      377.05      377.70      4.38 o
   3   4   8      426.86      429.50      6.00 o
   4   4   8        0.00        0.30      0.95 o
   5   4   8       40.17       37.98      1.96 o
   6   4   8        0.01        0.60      1.24 o
   7   4   8        0.78        2.66      1.65 o
   8   4   8       21.52       18.82      3.01 o
   9   4   8        0.86       -0.17      1.70 o
  10   4   8        0.75        1.24      1.94 o
 -11   5   8        7.56        4.74      2.13 o
 -10   5   8       14.53       20.39      2.53 o
  -9   5   8        4.18        1.45      1.29 o
  -8   5   8      206.14      197.78      3.38 o
  -7   5   8      308.00      291.81      3.63 o
  -6   5   8      909.71      920.82      9.15 o
  -5   5   8       39.00       41.99      1.44 o
  -4   5   8     1012.71      941.34      8.22 o
  -3   5   8      975.86     1039.12      8.84 o
  -2   5   8       76.11       83.68      1.52 o
  -1   5   8      141.75      138.17      2.10 o
   0   5   8       39.14       46.10      1.19 o
   1   5   8      254.70      283.76      3.17 o
   2   5   8      124.59      111.32      2.12 o
   3   5   8       84.98       69.75      2.07 o
   4   5   8      106.16       92.98      2.57 o
   5   5   8        3.88        4.36      1.24 o
   6   5   8      103.46      105.99      3.20 o
   7   5   8       63.83       50.84      2.89 o
   8   5   8        5.02        5.93      1.77 o
   9   5   8        0.72       -0.08      1.92 o
 -11   6   8        3.57        6.23      2.08 o
 -10   6   8        1.42        3.40      1.75 o
  -9   6   8      119.15      130.32      3.59 o
  -8   6   8      136.09      121.05      3.23 o
  -7   6   8      151.84      144.22      3.23 o
  -6   6   8      344.01      309.91      3.89 o
  -5   6   8      533.50      481.09      5.25 o
  -4   6   8       17.63       22.84      1.25 o
  -3   6   8       47.52       66.13      1.22 o
  -2   6   8     1072.26     1043.20      8.88 o
  -1   6   8      112.73       81.77      1.28 o
   0   6   8       99.33       81.98      2.06 o
   1   6   8        0.58        1.23      0.46 o
   2   6   8      175.84      168.19      2.29 o
   3   6   8        2.13        4.48      0.95 o
   4   6   8       59.69       60.29      2.22 o
   5   6   8        8.74        5.94      2.28 o
   6   6   8      368.23      374.06      6.12 o
   7   6   8       22.73       19.89      1.91 o
   8   6   8        2.64        8.85      2.37 o
   9   6   8       27.97       38.39      3.36 o
 -10   7   8        0.10        1.19      2.15 o
  -9   7   8       10.29       11.92      2.20 o
  -8   7   8       20.46       12.73      1.90 o
  -7   7   8      112.16      100.12      3.45 o
  -6   7   8      179.86      147.00      3.44 o
  -5   7   8        0.07       -0.29      0.74 o
  -4   7   8       90.90       93.84      2.51 o
  -3   7   8      335.88      336.40      3.12 o
  -2   7   8      276.99      273.18      2.84 o
  -1   7   8       19.69       13.18      0.92 o
   0   7   8       43.46       30.43      1.25 o
   1   7   8       29.81       22.94      1.32 o
   2   7   8       64.21       68.84      1.42 o
   3   7   8       23.64       21.32      1.35 o
   4   7   8       44.72       37.44      2.13 o
   5   7   8       20.92       26.09      1.72 o
   6   7   8       39.72       33.57      2.06 o
   7   7   8        0.83        3.32      3.68 o
   8   7   8       16.37       23.64      2.46 o
   9   7   8       23.07       23.67      3.07 o
 -10   8   8        1.10       -0.06      2.19 o
  -9   8   8        0.87        1.30      1.75 o
  -8   8   8       18.30       16.78      2.12 o
  -7   8   8       39.33       31.24      3.53 o
  -6   8   8       18.32       16.28      1.28 o
  -5   8   8      122.96      118.92      3.08 o
  -4   8   8      377.30      374.54      4.92 o
  -3   8   8     1457.05     1330.62     11.15 o
  -2   8   8       70.69       75.22      2.25 o
  -1   8   8      198.92      174.58      2.85 o
   0   8   8     2570.47     2563.28     25.65 o
   1   8   8      507.37      522.47      8.80 o
   2   8   8        8.92        6.75      1.11 o
   3   8   8      161.85      127.10      2.66 o
   4   8   8       25.88       17.65      1.35 o
   5   8   8       34.49       34.82      2.50 o
   6   8   8        1.72        3.47      1.82 o
   7   8   8       16.73       13.92      2.28 o
   8   8   8        4.06       10.98      2.37 o
 -10   9   8        5.22        8.83      2.40 o
  -9   9   8       46.22       50.29      3.01 o
  -8   9   8        0.14       -1.80      2.06 o
  -7   9   8        6.32        7.09      2.11 o
  -6   9   8        0.06       -1.22      1.22 o
  -5   9   8        2.50        3.11      1.26 o
  -4   9   8      201.15      167.23      2.79 o
  -3   9   8       14.78       13.54      1.19 o
  -2   9   8      288.49      250.40      3.55 o
  -1   9   8      113.27      119.43      2.37 o
   0   9   8     1500.35     1484.16     22.90 o
   1   9   8      146.87      133.44      3.87 o
   2   9   8        1.25        1.22      1.04 o
   3   9   8      269.68      226.97      5.20 o
   4   9   8        1.30       -1.12      1.12 o
   5   9   8        5.27        1.91      1.44 o
   6   9   8       56.76       45.71      2.96 o
   7   9   8        5.19        6.64      1.84 o
   8   9   8        4.13        4.79      3.83 o
  -9  10   8        0.35        2.53      1.84 o
  -8  10   8       25.84       25.74      2.34 o
  -7  10   8       16.05       14.71      1.87 o
  -6  10   8        0.71        0.26      1.88 o
  -5  10   8        0.17       -0.64      1.04 o
  -4  10   8       77.54       65.92      2.08 o
  -3  10   8        2.48        3.01      1.00 o
  -2  10   8        6.36        7.45      1.10 o
  -1  10   8       18.08       15.66      1.09 o
   0  10   8       96.97       93.80      2.59 o
   1  10   8       47.91       46.18      2.06 o
   2  10   8       19.84       20.63      1.54 o
   3  10   8       49.42       52.88      4.12 o
   4  10   8       47.72       32.94      3.68 o
   5  10   8       36.35       26.76      2.00 o
   6  10   8        9.70       10.92      1.72 o
   7  10   8        1.25        4.13      1.80 o
  -8  11   8        3.54        5.34      1.75 o
  -7  11   8       11.67       12.28      1.72 o
  -6  11   8        4.26        3.62      1.34 o
  -5  11   8        0.57       -1.60      1.72 o
  -4  11   8        0.87        1.14      1.67 o
  -3  11   8        7.11        5.44      1.04 o
  -2  11   8       42.04       38.54      2.72 o
  -1  11   8        0.81       -0.26      1.04 o
   0  11   8       19.74       18.31      1.47 o
   1  11   8        5.01        4.52      2.28 o
   2  11   8      257.65      261.52      5.82 o
   3  11   8       20.49       20.81      3.03 o
   4  11   8       92.80      101.65      6.07 o
   5  11   8        8.28        4.46      3.90 o
   6  11   8       22.12       18.42      3.02 o
   7  11   8       41.46       44.93      4.06 o
  -8  12   8       18.08       18.58      3.12 o
  -7  12   8       27.66       30.59      3.90 o
  -6  12   8       25.12       24.17      3.05 o
  -5  12   8       45.32       58.09      4.01 o
  -4  12   8       12.35       13.20      2.24 o
  -3  12   8        0.65        0.96      2.38 o
  -2  12   8        8.26       10.25      1.06 o
  -1  12   8      197.02      193.96      5.09 o
   0  12   8        3.87        2.82      2.17 o
   1  12   8        4.62        3.58      1.53 o
   2  12   8        2.84        4.01      1.53 o
   3  12   8      111.89      109.78      4.58 o
   4  12   8        7.22        3.91      2.13 o
   5  12   8        6.34       13.06      2.55 o
   6  12   8       26.23       26.14      3.33 o
  -7  13   8        6.49        5.64      2.75 o
  -6  13   8        0.87        0.76      2.71 o
  -5  13   8        6.83        7.54      2.37 o
  -4  13   8        3.55        5.24      2.13 o
  -3  13   8       15.62       18.32      2.34 o
  -2  13   8       39.56       42.96      2.19 o
  -1  13   8        0.62       -1.44      1.52 o
   0  13   8       19.18       25.62      2.37 o
   1  13   8        1.93        3.70      1.82 o
   2  13   8       10.97       12.33      2.03 o
   3  13   8        3.39       -0.35      1.92 o
   4  13   8        4.85        2.78      2.19 o
   5  13   8        1.48       -1.11      5.20 o
  -6  14   8       32.97       41.18      3.79 o
  -5  14   8       11.47       11.37      3.03 o
  -4  14   8       12.23       14.86      2.65 o
  -3  14   8        6.41        7.04      2.19 o
  -2  14   8       32.45       32.94      4.12 o
  -1  14   8       98.85       98.76      3.91 o
   0  14   8       14.58       14.30      2.15 o
   1  14   8        2.84        5.08      1.87 o
   2  14   8        0.54        1.52      3.03 o
   3  14   8       19.89       14.95      3.90 o
   4  14   8        2.08        2.58      2.82 o
  -4  15   8        8.13        6.11      2.44 o
  -3  15   8        6.82       10.40      3.68 o
  -2  15   8        7.27        7.59      3.47 o
  -1  15   8        6.62        6.11      2.82 o
   0  15   8       29.11       22.94      2.37 o
   1  15   8        0.89        0.24      1.82 o
   2  15   8       11.74       14.09      3.90 o
 -11   1   9        2.32        8.24      2.30 o
 -10   1   9        0.16        3.68      1.99 o
  -9   1   9       37.79       38.19      1.98 o
  -8   1   9       43.55       48.20      2.56 o
  -7   1   9       57.35       62.36      2.04 o
  -6   1   9      141.80      130.09      1.74 o
  -5   1   9        5.97        7.37      0.47 o
  -4   1   9     1113.11     1092.49      7.24 o
  -3   1   9      305.48      332.51      2.77 o
  -2   1   9      328.00      381.00      3.07 o
  -1   1   9       71.06       55.96      1.08 o
   0   1   9      191.14      168.49      1.99 o
   1   1   9       77.27       82.66      1.70 o
   2   1   9      177.69      203.83      4.41 o
   3   1   9       20.25       14.12      0.92 o
   4   1   9       44.76       58.27      2.30 o
   5   1   9       67.75       77.10      2.27 o
   6   1   9       82.39       75.93      2.23 o
   7   1   9      179.09      150.69      3.16 o
   8   1   9      119.58      110.48      2.91 o
   9   1   9       10.89       18.20      3.07 o
  10   1   9       16.58       12.51      3.14 o
 -11   2   9       18.07       21.88      2.82 o
 -10   2   9       36.79       40.35      2.80 o
  -9   2   9      238.45      235.82      4.58 o
  -8   2   9       15.65       16.03      1.39 o
  -7   2   9       27.48       28.43      2.08 o
  -6   2   9      193.28      171.50      2.67 o
  -5   2   9        7.59        5.22      0.67 o
  -4   2   9        0.73       -0.26      0.28 o
  -3   2   9       15.42       12.60      0.53 o
  -2   2   9      929.44     1013.82      7.46 o
  -1   2   9      644.21      731.34      5.58 o
   0   2   9       30.90       38.44      1.08 o
   1   2   9     1292.16     1418.87     11.91 o
   2   2   9       18.70       18.94      1.63 o
   3   2   9       10.64       14.58      0.83 o
   4   2   9      186.86      169.32      2.43 o
   5   2   9       33.10       20.16      1.24 o
   6   2   9        1.18        2.49      1.35 o
   7   2   9       28.33       29.53      2.10 o
   8   2   9        7.84       10.45      1.81 o
   9   2   9        4.71        1.83      2.07 o
  10   2   9        0.77       -1.78      1.78 o
 -11   3   9        2.47        3.23      1.68 o
 -10   3   9       16.55       22.81      2.18 o
  -9   3   9       20.14       23.74      1.82 o
  -8   3   9       35.04       32.22      1.72 o
  -7   3   9        6.98        3.50      0.85 o
  -6   3   9       49.77       41.82      1.26 o
  -5   3   9      115.08      113.93      2.08 o
  -4   3   9        1.17       -0.24      0.40 o
  -3   3   9      552.73      584.24      6.92 o
  -2   3   9     2175.08     2262.59     26.21 o
  -1   3   9      307.19      387.03      3.20 o
   0   3   9      290.67      251.52      2.53 o
   1   3   9      328.61      338.25      3.18 o
   2   3   9       22.54       20.71      1.03 o
   3   3   9        9.20       13.23      1.00 o
   4   3   9       53.15       62.22      1.86 o
   5   3   9        0.00        1.38      1.16 o
   6   3   9        0.52        0.62      1.24 o
   7   3   9       27.01       23.10      1.94 o
   8   3   9        2.00        2.72      1.65 o
   9   3   9        0.66       -0.68      1.73 o
 -11   4   9       13.89       14.52      5.85 o
 -10   4   9        5.54       11.10      4.01 o
  -9   4   9       63.91       54.36      4.25 o
  -8   4   9       41.31       35.83      1.64 o
  -7   4   9        0.63       -0.77      0.77 o
  -6   4   9       96.76       90.98      1.87 o
  -5   4   9      539.64      510.87      5.03 o
  -4   4   9      429.41      379.98      3.90 o
  -3   4   9       65.15       45.97      1.32 o
  -2   4   9      953.86      980.23     10.37 o
  -1   4   9       52.42       53.87      1.76 o
   0   4   9      278.27      250.06      2.29 o
   1   4   9     1102.26     1290.93      9.39 o
   2   4   9       10.17        7.17      0.54 o
   3   4   9      131.43      116.45      2.71 o
   4   4   9        3.76        1.87      1.08 o
   5   4   9       25.12       27.53      1.87 o
   6   4   9        3.50        5.04      1.41 o
   7   4   9       21.16       22.68      2.32 o
   8   4   9        0.14        0.80      1.67 o
   9   4   9        0.83       -1.59      1.80 o
 -11   5   9        4.68        4.66      4.11 o
 -10   5   9        1.00        2.81      2.50 o
  -9   5   9        0.95        3.35      2.02 o
  -8   5   9        0.90        1.99      1.06 o
  -7   5   9       59.53       57.02      2.08 o
  -6   5   9      212.01      214.66      3.17 o
  -5   5   9      241.18      223.47      2.78 o
  -4   5   9      537.02      490.65      4.76 o
  -3   5   9       14.55       14.25      0.91 o
  -2   5   9      249.08      245.25      3.03 o
  -1   5   9      279.35      263.88      3.09 o
   0   5   9       86.73       87.04      1.22 o
   1   5   9       23.10       20.90      0.74 o
   2   5   9      105.55       98.52      2.09 o
   3   5   9       29.63       26.16      1.54 o
   4   5   9       57.43       58.40      2.32 o
   5   5   9        9.14        8.74      1.38 o
   6   5   9        0.76        0.04      1.32 o
   7   5   9       12.72       15.30      1.91 o
   8   5   9       41.27       30.85      2.42 o
   9   5   9       13.87       11.91      2.18 o
 -11   6   9       11.99       11.77      2.67 o
 -10   6   9        3.37        1.55      2.14 o
  -9   6   9        0.01        1.02      2.01 o
  -8   6   9        1.26       -0.82      1.47 o
  -7   6   9       71.83       63.93      2.47 o
  -6   6   9        3.98        2.10      0.86 o
  -5   6   9       47.77       38.83      1.36 o
  -4   6   9        0.13        0.96      0.65 o
  -3   6   9      181.35      188.60      2.58 o
  -2   6   9       32.02       31.72      1.14 o
  -1   6   9      406.54      370.18      3.67 o
   0   6   9        0.17       -0.09      0.31 o
   1   6   9      116.10      108.16      1.68 o
   2   6   9        0.62        1.73      0.60 o
   3   6   9        0.25       -0.22      0.95 o
   4   6   9        1.07        0.82      1.08 o
   5   6   9        9.15        7.17      1.37 o
   6   6   9       56.40       50.16      2.42 o
   7   6   9       13.99       13.06      1.87 o
   8   6   9        1.30        4.88      2.30 o
   9   6   9       11.64       15.15      2.75 o
 -10   7   9       20.99       18.58      2.75 o
  -9   7   9        3.81        4.98      1.82 o
  -8   7   9        0.47       -1.44      1.49 o
  -7   7   9        8.30        5.47      1.16 o
  -6   7   9      267.07      235.14      3.93 o
  -5   7   9       20.63       13.72      0.97 o
  -4   7   9       48.84       67.99      1.59 o
  -3   7   9       18.27       20.32      0.99 o
  -2   7   9      729.83      705.73      6.33 o
  -1   7   9       48.29       43.51      1.23 o
   0   7   9       95.69       88.86      2.34 o
   1   7   9        0.86       -0.20      1.18 o
   2   7   9       11.51        9.57      0.75 o
   3   7   9       31.12       27.03      1.49 o
   4   7   9        0.07       -1.11      1.11 o
   5   7   9       18.10       18.17      1.62 o
   6   7   9       42.83       46.14      2.32 o
   7   7   9        2.04        3.57      2.06 o
   8   7   9        5.78        5.17      2.03 o
 -10   8   9       13.82       10.19      2.71 o
  -9   8   9        0.91        0.26      1.72 o
  -8   8   9        0.01       -1.49      1.49 o
  -7   8   9        0.00       -0.34      1.46 o
  -6   8   9        3.94        4.05      1.07 o
  -5   8   9       89.66       75.11      2.18 o
  -4   8   9      527.97      454.38      5.76 o
  -3   8   9      121.99      135.85      2.14 o
  -2   8   9        0.55        2.68      0.62 o
  -1   8   9      842.67      878.96      9.71 o
   0   8   9       22.75       23.03      1.44 o
   1   8   9      159.35      167.65      4.27 o
   2   8   9       14.12       11.76      1.49 o
   3   8   9       65.90       77.01      2.21 o
   4   8   9       21.64       12.39      1.69 o
   5   8   9        5.25        5.72      2.28 o
   6   8   9        1.73        3.25      3.25 o
   7   8   9        0.06        1.28      2.06 o
   8   8   9       10.97       19.81      2.46 o
  -9   9   9       13.98       15.14      2.15 o
  -8   9   9       35.62       48.00      2.79 o
  -7   9   9        0.11       -0.83      1.68 o
  -6   9   9        0.15        0.66      1.74 o
  -5   9   9       15.96       11.14      1.06 o
  -4   9   9       11.62       12.41      1.07 o
  -3   9   9       69.90       57.05      1.64 o
  -2   9   9      117.23      124.97      2.47 o
  -1   9   9      199.03      210.75      6.29 o
   0   9   9      281.39      251.05      3.85 o
   1   9   9      298.64      296.90      5.05 o
   2   9   9      144.34      128.17      3.09 o
   3   9   9      189.97      197.41      4.78 o
   4   9   9       53.74       51.55      4.55 o
   5   9   9      109.66      121.79      4.11 o
   6   9   9       13.30        8.62      2.06 o
   7   9   9       21.22       24.06      2.56 o
   8   9   9        4.21       -1.30      1.91 o
  -9  10   9        0.14        1.95      1.84 o
  -8  10   9        0.01        1.19      1.70 o
  -7  10   9        8.93        5.08      1.57 o
  -6  10   9       10.28        9.94      2.30 o
  -5  10   9       69.37       55.15      2.38 o
  -4  10   9       85.68       71.81      1.82 o
  -3  10   9      108.12      100.12      3.06 o
  -2  10   9      147.47      128.62      3.55 o
  -1  10   9       76.54       68.91      2.28 o
   0  10   9       14.00       11.85      1.29 o
   1  10   9      233.12      228.76      4.23 o
   2  10   9        7.53        6.38      1.24 o
   3  10   9       46.82       55.70      4.33 o
   4  10   9       32.76       37.93      4.12 o
   5  10   9       15.53       20.89      3.03 o
   6  10   9       15.58        9.96      1.96 o
   7  10   9       13.51       11.18      2.18 o
  -8  11   9        9.92       10.53      1.91 o
  -7  11   9        2.84        5.36      1.51 o
  -6  11   9        1.48        0.62      1.69 o
  -5  11   9       10.15        8.98      1.59 o
  -4  11   9        9.50        6.26      2.28 o
  -3  11   9       25.32       22.32      1.50 o
  -2  11   9       18.53       15.12      1.52 o
  -1  11   9        5.74        4.12      1.51 o
   0  11   9      289.02      280.59      4.89 o
   1  11   9       14.93       14.40      1.76 o
   2  11   9       11.73        9.63      1.84 o
   3  11   9       17.75       21.89      3.25 o
   4  11   9       22.35       22.97      3.47 o
   5  11   9        2.29        1.52      2.82 o
   6  11   9       12.72       17.67      2.96 o
  -7  12   9       10.20       11.53      5.96 o
  -6  12   9       17.51       17.10      2.90 o
  -5  12   9       46.86       49.66      3.58 o
  -4  12   9        9.07       11.74      2.28 o
  -3  12   9       70.81       81.72      3.58 o
  -2  12   9        4.54        5.46      1.72 o
  -1  12   9       32.47       42.78      4.55 o
   0  12   9        0.00        0.22      2.17 o
   1  12   9        0.51        2.71      2.28 o
   2  12   9        5.47        2.55      1.60 o
   3  12   9       40.38       36.63      4.12 o
   4  12   9       34.58       37.31      3.23 o
   5  12   9       23.64       24.56      3.05 o
   6  12   9       38.84       41.61      3.82 o
  -7  13   9       13.25       15.05      3.12 o
  -6  13   9        7.23        9.13      2.68 o
  -5  13   9        0.48       -0.62      2.13 o
  -4  13   9       35.81       35.52      3.21 o
  -3  13   9       16.52       18.11      2.50 o
  -2  13   9        0.29        0.87      1.26 o
  -1  13   9        8.33       10.19      1.87 o
   0  13   9        3.80        2.28      1.84 o
   1  13   9        8.58        5.99      1.97 o
   2  13   9        0.77        1.57      1.61 o
   3  13   9        3.74        1.69      2.03 o
   4  13   9        4.26        4.61      2.49 o
   5  13   9       21.57       23.06      3.17 o
  -5  14   9       28.92       29.80      3.38 o
  -4  14   9        0.09        0.33      2.49 o
  -3  14   9       82.44       92.47     10.19 o
  -2  14   9       60.97       70.82      3.36 o
  -1  14   9        0.12        2.46      1.72 o
   0  14   9       40.60       34.90      2.75 o
   1  14   9        1.79        1.36      1.91 o
   2  14   9       85.28       91.03      7.37 o
   3  14   9        1.09       -1.08      3.47 o
  -3  15   9       11.87       12.57      3.68 o
  -2  15   9        3.87        0.43      2.82 o
  -1  15   9        6.88        6.01      1.76 o
   0  15   9       48.48       54.81      3.29 o
   1  15   9        2.84        2.88      1.97 o
   2  15   9       30.02       35.76      4.98 o
 -11   0  10       12.43       16.47      3.68 o
 -10   0  10       23.74       20.16      3.47 o
  -9   0  10      622.13      629.18     16.04 o
  -8   0  10      459.59      451.67      7.70 o
  -7   0  10      685.33      668.36      8.99 o
  -6   0  10      672.08      773.17      7.78 o
  -5   0  10      196.80      277.21      4.35 o
  -4   0  10        0.83        1.69      0.70 o
  -3   0  10      299.87      274.40      3.74 o
  -2   0  10      102.70      136.76      2.39 o
  -1   0  10     1088.64     1056.54     11.21 o
   0   0  10      892.09     1044.76     12.80 o
   1   0  10     2048.66     2182.20     30.80 o
   2   0  10       31.40       27.21      3.14 o
   3   0  10      156.67      131.73      3.51 o
   4   0  10      174.57      173.26      4.28 o
   5   0  10        2.88       -0.43      1.95 o
   6   0  10      166.00      127.05      4.01 o
   7   0  10      136.90      153.37      4.48 o
   8   0  10      299.92      307.64      6.77 o
   9   0  10       13.75       24.92      4.55 o
 -11   1  10        4.07        7.53      2.93 o
 -10   1  10       12.97       15.60      2.30 o
  -9   1  10      272.37      254.48      4.62 o
  -8   1  10      303.45      288.63      4.93 o
  -7   1  10      708.90      680.01      7.21 o
  -6   1  10      678.45      644.28      4.72 o
  -5   1  10      190.62      200.44      1.94 o
  -4   1  10       65.53       79.03      1.20 o
  -3   1  10       14.24       14.48      0.60 o
  -2   1  10      594.50      581.26      4.73 o
  -1   1  10      736.88      800.41      6.60 o
   0   1  10       58.16       60.49      1.47 o
   1   1  10       22.27       16.86      1.41 o
   2   1  10       19.96       24.80      1.21 o
   3   1  10       63.08       64.45      1.83 o
   4   1  10      136.99      115.77      2.45 o
   5   1  10      129.18      108.01      2.51 o
   6   1  10       76.88       82.67      2.39 o
   7   1  10      262.89      289.97      4.44 o
   8   1  10       38.05       33.78      2.26 o
   9   1  10        1.60        2.28      1.76 o
 -11   2  10        1.78        4.66      2.49 o
 -10   2  10        0.50        0.86      1.84 o
  -9   2  10       54.60       56.99      3.53 o
  -8   2  10      166.35      161.72      3.30 o
  -7   2  10      239.71      255.47      3.63 o
  -6   2  10       65.38       51.61      1.45 o
  -5   2  10        0.34        0.88      0.57 o
  -4   2  10      330.15      350.16      3.37 o
  -3   2  10       28.79       24.81      0.83 o
  -2   2  10      579.34      660.11      5.17 o
  -1   2  10       52.34       63.62      1.19 o
   0   2  10      117.41      129.71      1.88 o
   1   2  10        8.07        7.69      0.70 o
   2   2  10       10.40        7.98      0.84 o
   3   2  10       13.26       18.04      2.03 o
   4   2  10      105.41      102.84      2.11 o
   5   2  10        4.02        6.67      1.03 o
   6   2  10       21.01       24.33      1.35 o
   7   2  10       54.09       50.73      2.48 o
   8   2  10        6.89        9.27      2.08 o
   9   2  10       13.40       13.32      2.13 o
 -11   3  10        6.78       10.44      2.70 o
 -10   3  10        2.14        3.60      1.56 o
  -9   3  10        0.30        2.34      1.23 o
  -8   3  10       12.47       10.37      1.20 o
  -7   3  10      103.84       91.44      2.23 o
  -6   3  10        7.73        4.31      0.88 o
  -5   3  10       15.51       19.01      1.04 o
  -4   3  10       82.71       82.68      1.76 o
  -3   3  10       73.05       76.04      1.61 o
  -2   3  10      453.67      515.80      4.15 o
  -1   3  10      231.44      233.56      2.40 o
   0   3  10      379.03      443.25      4.33 o
   1   3  10      500.47      551.73      5.23 o
   2   3  10        0.51        0.66      0.56 o
   3   3  10       60.19       70.83      1.53 o
   4   3  10        9.98       12.27      0.80 o
   5   3  10       24.98       18.33      1.11 o
   6   3  10       52.50       52.46      2.42 o
   7   3  10       13.15        8.60      1.72 o
   8   3  10       24.42       34.97      2.52 o
   9   3  10        4.89        5.45      1.91 o
 -11   4  10        0.00        1.16      1.69 o
 -10   4  10        0.02       -0.01      1.56 o
  -9   4  10       14.95       12.37      1.45 o
  -8   4  10       96.04       85.74      2.38 o
  -7   4  10       22.82       22.72      1.51 o
  -6   4  10       39.68       33.91      1.42 o
  -5   4  10       20.52       24.63      1.52 o
  -4   4  10       20.03       22.27      1.37 o
  -3   4  10       22.42       27.73      1.11 o
  -2   4  10        0.30       -0.32      0.36 o
  -1   4  10        0.32        0.22      0.39 o
   0   4  10       11.04       10.58      0.55 o
   1   4  10      549.45      558.67      4.84 o
   2   4  10        0.16        0.63      0.47 o
   3   4  10      351.86      344.20      4.34 o
   4   4  10       18.77       18.95      1.61 o
   5   4  10        8.25        6.49      1.43 o
   6   4  10        9.33        8.49      1.57 o
   7   4  10        3.73        1.43      1.66 o
   8   4  10        5.75        4.40      1.80 o
   9   4  10        5.42        2.45      1.97 o
 -11   5  10        0.59        1.61      2.02 o
 -10   5  10       14.16       19.03      2.29 o
  -9   5  10       26.62       19.51      2.53 o
  -8   5  10      112.45      108.35      2.99 o
  -7   5  10       14.98       13.15      1.50 o
  -6   5  10       89.24       75.87      2.08 o
  -5   5  10      389.77      367.02      4.00 o
  -4   5  10      489.58      511.32      5.06 o
  -3   5  10        1.13        4.66      0.73 o
  -2   5  10     1628.44     1599.57     16.38 o
  -1   5  10       36.01       38.16      1.73 o
   0   5  10       43.93       47.72      0.90 o
   1   5  10       27.98       34.05      1.13 o
   2   5  10       89.20       93.35      2.30 o
   3   5  10        1.69        2.08      1.08 o
   4   5  10       17.03       23.83      1.67 o
   5   5  10        0.00        0.70      1.29 o
   6   5  10       62.30       55.59      2.58 o
   7   5  10       10.04       10.32      1.80 o
   8   5  10        2.23        2.22      1.77 o
   9   5  10        8.96        5.70      2.10 o
 -11   6  10        1.68        2.26      2.22 o
 -10   6  10        4.93        6.23      2.22 o
  -9   6  10       53.26       58.96      3.27 o
  -8   6  10        0.75       -0.86      1.73 o
  -7   6  10      578.50      557.99      8.63 o
  -6   6  10      167.45      148.23      2.62 o
  -5   6  10       26.87       34.87      1.95 o
  -4   6  10      888.36      814.33      8.17 o
  -3   6  10     1310.23     1352.32     12.68 o
  -2   6  10       25.40       23.30      1.00 o
  -1   6  10       80.52       67.77      1.43 o
   0   6  10        4.06        3.10      0.45 o
   1   6  10        9.34        9.92      0.69 o
   2   6  10        1.47        1.13      0.70 o
   3   6  10      125.73      139.69      3.96 o
   4   6  10        4.11        7.65      1.37 o
   5   6  10       14.94        8.41      1.46 o
   6   6  10        0.20       -1.36      1.65 o
   7   6  10        0.33       -1.54      1.54 o
   8   6  10       41.11       47.17      2.97 o
 -10   7  10       10.68        3.79      3.58 o
  -9   7  10       20.73       16.26      2.50 o
  -8   7  10        0.43        1.06      1.52 o
  -7   7  10       21.15       19.91      1.95 o
  -6   7  10        1.52        1.17      1.06 o
  -5   7  10      237.53      218.09      3.15 o
  -4   7  10       92.39       86.57      1.90 o
  -3   7  10      585.08      547.68      5.83 o
  -2   7  10      336.54      350.60      3.65 o
  -1   7  10      228.67      209.09      2.78 o
   0   7  10      652.39      650.10      8.70 o
   1   7  10      337.91      343.08      4.77 o
   2   7  10       27.02       29.71      1.36 o
   3   7  10        0.03       -0.65      1.04 o
   4   7  10        8.14        7.37      1.32 o
   5   7  10       44.23       49.88      2.33 o
   6   7  10        6.66        2.34      1.83 o
   7   7  10        7.72       17.74      2.61 o
   8   7  10       38.27       43.59      3.51 o
 -10   8  10        1.61        0.72      2.22 o
  -9   8  10        8.43        7.77      2.00 o
  -8   8  10        5.39        5.46      1.74 o
  -7   8  10        0.55        0.68      1.44 o
  -6   8  10        1.08        1.17      1.02 o
  -5   8  10       79.35       67.04      2.88 o
  -4   8  10       48.35       44.72      2.38 o
  -3   8  10       91.67       84.30      1.78 o
  -2   8  10      780.79      802.65      7.92 o
  -1   8  10     2407.21     2395.95     24.29 o
   0   8  10       30.66       26.93      1.44 o
   1   8  10      131.54      119.56      3.01 o
   2   8  10      662.85      667.64      9.17 o
   3   8  10      156.22      158.40      3.28 o
   4   8  10        1.79        1.43      1.19 o
   5   8  10        1.26       -0.08      1.50 o
   6   8  10       21.90       24.12      3.47 o
   7   8  10        1.66        3.00      2.22 o
   8   8  10        0.62        1.69      1.98 o
  -9   9  10        0.60       -0.45      1.72 o
  -8   9  10        1.49        0.98      1.65 o
  -7   9  10        5.44        7.60      2.41 o
  -6   9  10       20.27       15.08      1.30 o
  -5   9  10       31.89       29.43      1.50 o
  -4   9  10        1.65        1.97      0.92 o
  -3   9  10        1.67        1.36      0.77 o
  -2   9  10      260.17      230.12      3.61 o
  -1   9  10        0.92        2.05      0.91 o
   0   9  10      172.58      161.17      3.50 o
   1   9  10       58.54       61.98      2.43 o
   2   9  10      257.81      266.33      5.51 o
   3   9  10      216.72      220.13      7.48 o
   4   9  10        7.78       11.65      1.60 o
   5   9  10        4.14        3.47      1.72 o
   6   9  10       17.84       21.30      6.29 o
   7   9  10        0.33        2.09      3.90 o
  -9  10  10        0.48        0.50      1.84 o
  -8  10  10        2.69        1.56      1.90 o
  -7  10  10       35.54       36.08      2.89 o
  -6  10  10       34.16       29.85      3.03 o
  -5  10  10       25.05       23.20      1.31 o
  -4  10  10        0.68        0.20      1.06 o
  -3  10  10        6.24        4.84      1.23 o
  -2  10  10        0.01       -1.01      1.01 o
  -1  10  10        0.69        2.04      1.05 o
   0  10  10        0.28       -0.51      1.07 o
   1  10  10       34.35       32.76      1.82 o
   2  10  10        3.69        4.68      1.24 o
   3  10  10        0.56       -0.22      2.17 o
   4  10  10        0.13       -2.38      2.38 o
   5  10  10       17.51       22.37      2.03 o
   6  10  10        0.23        0.54      1.64 o
   7  10  10        1.55        2.27      1.77 o
  -8  11  10        1.04        3.21      1.68 o
  -7  11  10        3.06        5.45      1.61 o
  -6  11  10        5.47        5.09      1.97 o
  -5  11  10        8.12       12.57      2.44 o
  -4  11  10       33.60       34.87      1.95 o
  -3  11  10       18.62       19.70      2.96 o
  -2  11  10        2.69        5.69      1.76 o
  -1  11  10        0.35       -0.35      1.52 o
   0  11  10       31.18       27.33      1.80 o
   1  11  10       12.69       12.22      1.53 o
   2  11  10       26.98       22.01      2.22 o
   3  11  10        1.04        4.55      2.60 o
   4  11  10       15.61       14.52      3.25 o
   5  11  10       10.88       10.19      3.25 o
   6  11  10       25.54       20.06      4.33 o
  -7  12  10       63.62       69.25      8.13 o
  -6  12  10       60.45       53.08      6.07 o
  -5  12  10       43.14       39.15      3.27 o
  -4  12  10       35.57       45.65      3.43 o
  -3  12  10       80.24       97.66      4.47 o
  -2  12  10       13.40       15.92      2.28 o
  -1  12  10        3.72        4.80      1.82 o
   0  12  10       27.96       27.74      3.68 o
   1  12  10      108.14      116.66      4.20 o
   2  12  10       14.62       18.29      3.36 o
   3  12  10        0.24       -1.08      2.38 o
   4  12  10        2.94        3.90      3.03 o
   5  12  10       11.96       14.87      3.14 o
  -6  13  10       24.98       24.73      3.27 o
  -5  13  10       89.74      116.72      5.46 o
  -4  13  10        2.57        4.42      2.60 o
  -3  13  10       31.15       35.81      3.17 o
  -2  13  10        8.44       11.72      2.22 o
  -1  13  10       76.56       82.14      6.29 o
   0  13  10       25.38       26.22      3.90 o
   1  13  10       12.32       10.84      2.82 o
   2  13  10        0.01        0.22      2.82 o
   3  13  10       75.53       74.99      4.35 o
   4  13  10        7.27        8.30      4.01 o
  -5  14  10       21.04       31.54      3.49 o
  -4  14  10       83.33       98.48      5.21 o
  -3  14  10        0.40        0.58      2.03 o
  -2  14  10      118.15      135.31      4.45 o
  -1  14  10       30.91       28.79      2.65 o
   0  14  10        1.17        2.71      1.99 o
   1  14  10       50.10       54.06      3.43 o
   2  14  10        1.84       -3.03      3.03 o
   3  14  10        1.05       -1.30      3.47 o
  -3  15  10       14.45       25.57      4.33 o
  -2  15  10        1.69       -0.22      3.03 o
  -1  15  10        1.08        1.37      2.17 o
   0  15  10        0.00       -0.76      1.84 o
   1  15  10       18.03       15.94      2.44 o
 -11   1  11        2.63        4.66      2.22 o
 -10   1  11       31.57       29.59      4.66 o
  -9   1  11        1.21        2.59      1.59 o
  -8   1  11      186.85      187.90      3.46 o
  -7   1  11      631.16      645.84      8.61 o
  -6   1  11      418.70      380.62      3.49 o
  -5   1  11        1.66        2.74      0.53 o
  -4   1  11      524.66      532.58      4.23 o
  -3   1  11       21.02       26.52      0.97 o
  -2   1  11        2.45        2.94      0.62 o
  -1   1  11     1233.56     1217.47      9.71 o
   0   1  11        1.15        0.85      0.59 o
   1   1  11      440.07      461.21      5.53 o
   2   1  11        2.91        2.20      0.81 o
   3   1  11       68.87       76.00      2.05 o
   4   1  11      516.66      544.15      6.66 o
   5   1  11       99.45      109.86      2.60 o
   6   1  11        0.78        3.16      1.12 o
   7   1  11       12.24        5.64      1.50 o
   8   1  11       34.80       35.67      3.76 o
   9   1  11       40.09       30.82      3.00 o
 -11   2  11        0.49        3.17      2.13 o
 -10   2  11        7.78        4.20      1.28 o
  -9   2  11       68.37       59.11      2.29 o
  -8   2  11        8.12        8.61      1.50 o
  -7   2  11      123.92      113.73      3.10 o
  -6   2  11      485.15      474.43      4.60 o
  -5   2  11       37.11       29.22      1.63 o
  -4   2  11        0.08        0.14      0.42 o
  -3   2  11      159.38      184.94      2.18 o
  -2   2  11       36.60       50.57      1.05 o
  -1   2  11      272.22      258.68      2.76 o
   0   2  11     1084.88     1183.72     10.21 o
   1   2  11      119.30      139.93      2.27 o
   2   2  11       53.07       60.59      1.75 o
   3   2  11      515.52      543.50      6.47 o
   4   2  11        3.69        1.06      1.26 o
   5   2  11       34.10       28.71      1.88 o
   6   2  11       12.11       14.00      1.44 o
   7   2  11       11.11        6.33      2.44 o
   8   2  11        2.10        2.08      1.73 o
   9   2  11       26.05       31.57      2.63 o
 -11   3  11        2.63        1.30      1.53 o
 -10   3  11        0.26       -0.30      1.21 o
  -9   3  11       46.05       54.10      2.22 o
  -8   3  11       53.47       46.78      1.83 o
  -7   3  11       18.95       19.88      2.13 o
  -6   3  11      259.84      241.97      3.64 o
  -5   3  11        3.37        5.90      0.75 o
  -4   3  11      302.64      276.27      3.55 o
  -3   3  11      247.24      203.35      2.28 o
  -2   3  11       25.52       25.21      1.21 o
  -1   3  11      160.49      182.02      2.09 o
   0   3  11      438.19      439.69      4.43 o
   1   3  11      174.60      194.12      2.54 o
   2   3  11      294.52      303.13      4.05 o
   3   3  11       19.51       10.71      0.85 o
   4   3  11        1.06       -0.78      0.78 o
   5   3  11        2.33        5.84      0.96 o
   6   3  11       17.75       15.74      1.79 o
   7   3  11        1.75        4.08      1.88 o
   8   3  11        1.07       -1.08      1.75 o
   9   3  11        1.38       -1.13      1.84 o
 -11   4  11        1.10        4.92      2.59 o
 -10   4  11       36.30       29.32      3.80 o
  -9   4  11       16.86       17.06      1.77 o
  -8   4  11       12.11       15.58      2.25 o
  -7   4  11      153.90      147.60      3.17 o
  -6   4  11      402.95      373.60      4.65 o
  -5   4  11      326.58      337.20      3.59 o
  -4   4  11       73.17       83.42      1.93 o
  -3   4  11      545.97      505.09      5.48 o
  -2   4  11       34.56       29.53      1.14 o
  -1   4  11        0.01        0.17      0.46 o
   0   4  11       91.03      102.48      1.55 o
   1   4  11       23.56       26.26      0.96 o
   2   4  11       36.23       38.99      1.28 o
   3   4  11      163.86      180.47      4.34 o
   4   4  11        2.70        1.04      1.21 o
   5   4  11       10.39        4.91      1.50 o
   6   4  11       12.49       15.01      1.87 o
   7   4  11       21.50       26.33      2.25 o
   8   4  11        3.71        4.45      1.90 o
   9   4  11        5.44        4.39      1.99 o
 -11   5  11       18.71       16.32      4.88 o
 -10   5  11        1.33       -1.21      3.79 o
  -9   5  11        0.24       -1.24      3.68 o
  -8   5  11       52.38       49.85      2.21 o
  -7   5  11       51.03       41.99      1.93 o
  -6   5  11       16.99       14.08      1.30 o
  -5   5  11        1.63        1.87      0.73 o
  -4   5  11      531.18      538.91      5.35 o
  -3   5  11       67.54       66.70      1.71 o
  -2   5  11      137.43      126.18      2.43 o
  -1   5  11      167.72      137.38      2.26 o
   0   5  11      112.24      114.01      1.47 o
   1   5  11       28.77       34.41      1.04 o
   2   5  11        7.70       15.70      1.42 o
   3   5  11        9.99        2.83      1.16 o
   4   5  11        2.34       -0.80      1.21 o
   5   5  11        3.30        1.43      1.32 o
   6   5  11       13.73       18.25      2.05 o
   7   5  11        3.77        2.37      1.74 o
   8   5  11        8.69        9.79      2.08 o
 -10   6  11        0.19        2.52      2.71 o
  -9   6  11        3.11       -0.37      1.91 o
  -8   6  11       25.71       25.03      2.21 o
  -7   6  11        1.36       -0.77      1.39 o
  -6   6  11       36.28       34.97      1.54 o
  -5   6  11      153.56      117.54      2.04 o
  -4   6  11      149.45      173.37      2.73 o
  -3   6  11       33.70       34.62      1.37 o
  -2   6  11       90.88       96.43      1.95 o
  -1   6  11       23.95       13.47      0.85 o
   0   6  11      147.29      132.72      1.91 o
   1   6  11       12.89       11.18      0.76 o
   2   6  11        0.45        1.63      1.00 o
   3   6  11       23.01       18.65      1.50 o
   4   6  11        4.18        7.11      1.41 o
   5   6  11        4.25        4.30      1.46 o
   6   6  11       10.16       10.53      1.75 o
   7   6  11        0.97       -1.57      1.57 o
   8   6  11       47.24       42.48      4.70 o
 -10   7  11       24.84       23.44      2.91 o
  -9   7  11        8.64        6.37      2.01 o
  -8   7  11        0.83        0.83      1.64 o
  -7   7  11       54.54       46.86      2.56 o
  -6   7  11       10.58        7.31      1.52 o
  -5   7  11      356.71      299.21      3.96 o
  -4   7  11      153.06      136.88      2.42 o
  -3   7  11        9.56        9.20      0.89 o
  -2   7  11      112.03       93.39      1.95 o
  -1   7  11      955.78      912.51     12.41 o
   0   7  11      134.74      131.82      3.35 o
   1   7  11       96.87       89.85      2.77 o
   2   7  11      147.64      135.92      3.10 o
   3   7  11        0.54       -0.02      1.11 o
   4   7  11       78.02       67.12      6.30 o
   5   7  11       26.92       22.16      2.85 o
   6   7  11        0.96       -1.36      1.75 o
   7   7  11       62.51       61.01      3.67 o
   8   7  11        6.51        9.40      2.53 o
 -10   8  11        0.12        0.81      2.19 o
  -9   8  11        1.95        1.93      1.82 o
  -8   8  11        0.20        1.02      1.65 o
  -7   8  11        0.12        2.32      1.52 o
  -6   8  11       39.23       29.86      2.08 o
  -5   8  11        8.67        2.19      1.16 o
  -4   8  11       44.32       47.14      1.89 o
  -3   8  11       31.10       30.23      1.25 o
  -2   8  11      269.02      242.24      3.20 o
  -1   8  11      162.23      168.36      3.18 o
   0   8  11      105.56       86.03      2.72 o
   1   8  11        0.00       -0.29      1.11 o
   2   8  11        0.42        0.39      1.19 o
   3   8  11      107.39      108.24      2.80 o
   4   8  11       36.81       26.78      2.12 o
   5   8  11       40.74       42.02      2.31 o
   6   8  11        2.86        2.68      1.97 o
   7   8  11        1.41        0.98      3.36 o
  -9   9  11        0.56       -1.83      1.92 o
  -8   9  11        1.85        2.57      2.41 o
  -7   9  11       23.33       27.42      2.21 o
  -6   9  11       63.95       74.68      3.06 o
  -5   9  11       25.94       30.54      1.75 o
  -4   9  11       13.92        8.85      1.08 o
  -3   9  11       88.24       85.37      2.07 o
  -2   9  11       53.52       46.27      1.81 o
  -1   9  11        0.61       -0.30      1.09 o
   0   9  11       16.80       13.15      1.57 o
   1   9  11      274.82      280.53      5.02 o
   2   9  11      474.37      460.97      7.11 o
   3   9  11       98.02       96.11      3.82 o
   4   9  11       58.53       43.60      4.88 o
   5   9  11       87.95       84.76      3.85 o
   6   9  11       16.21       16.77      4.88 o
   7   9  11       18.80       21.12      4.33 o
  -9  10  11        4.00        4.19      2.44 o
  -8  10  11       49.55       53.10      2.99 o
  -7  10  11        1.70        0.82      1.70 o
  -6  10  11        3.77        2.55      0.95 o
  -5  10  11        4.42        6.24      1.00 o
  -4  10  11       11.41       11.22      1.06 o
  -3  10  11       57.86       51.51      6.18 o
  -2  10  11       49.92       44.68      4.55 o
  -1  10  11        2.64        1.42      1.36 o
   0  10  11       96.89       86.64      2.87 o
   1  10  11       45.00       40.93      2.14 o
   2  10  11        0.92        1.01      1.25 o
   3  10  11       18.43       18.86      3.25 o
   4  10  11        1.80       -2.38      2.38 o
   5  10  11       22.18       19.51      3.90 o
   6  10  11        5.24        8.86      6.39 o
  -8  11  11        6.19        6.10      1.80 o
  -7  11  11        4.73        5.95      1.66 o
  -6  11  11        4.04        2.99      1.38 o
  -5  11  11        4.08        8.67      1.28 o
  -4  11  11        6.26        3.75      1.97 o
  -3  11  11       27.40       26.25      2.65 o
  -2  11  11        2.41        1.91      1.67 o
  -1  11  11       52.61       43.34      3.25 o
   0  11  11        0.85        0.51      1.16 o
   1  11  11        2.27        4.15      1.29 o
   2  11  11      108.51      102.10      4.13 o
   3  11  11        0.04       -2.38      2.38 o
   4  11  11        1.79        1.30      2.82 o
   5  11  11        2.90        3.68      3.25 o
   6  11  11       30.03       42.26      4.98 o
  -7  12  11        8.94       12.21      3.03 o
  -6  12  11        5.05        7.13      2.93 o
  -5  12  11        1.58        1.52      2.28 o
  -4  12  11       23.90       31.53      3.12 o
  -3  12  11        1.48       -1.58      2.06 o
  -2  12  11       47.27       48.89      4.88 o
  -1  12  11        8.18       12.26      2.19 o
   0  12  11        0.48        0.65      2.60 o
   1  12  11        0.45       -1.51      1.51 o
   2  12  11       11.39       17.80      3.14 o
   3  12  11        5.42        6.29      2.82 o
   4  12  11        1.15        3.03      2.82 o
   5  12  11       69.17       75.21      6.29 o
  -6  13  11        0.97        0.67      2.44 o
  -5  13  11       14.21       15.08      3.14 o
  -4  13  11        5.95       10.77      4.66 o
  -3  13  11        0.23        1.35      2.49 o
  -2  13  11        0.13       -1.82      1.82 o
  -1  13  11       57.01       60.25      5.42 o
   0  13  11        3.15        5.64      3.03 o
   1  13  11        0.00        0.00      2.60 o
   2  13  11        0.13       -2.60      2.60 o
   3  13  11       26.34       25.57      4.12 o
   4  13  11       14.36        5.05      2.55 o
  -4  14  11       18.47       20.97      3.14 o
  -3  14  11       29.24       32.18      3.21 o
  -2  14  11        0.57       -0.48      1.60 o
  -1  14  11       32.43       37.75      2.92 o
   0  14  11       69.50       88.20      4.67 o
   1  14  11       36.01       34.97      3.05 o
   2  14  11       64.33       69.57      6.29 o
 -11   0  12        7.98        4.55      3.25 o
 -10   0  12        0.04        2.38      2.82 o
  -9   0  12      147.82      158.00      5.21 o
  -8   0  12       17.54       12.44      1.35 o
  -7   0  12      302.90      235.58      3.94 o
  -6   0  12        1.16        1.57      1.05 o
  -5   0  12      988.88      935.23     10.46 o
  -4   0  12      375.53      375.14      5.00 o
  -3   0  12      174.27      179.40      3.19 o
  -2   0  12        0.06        2.52      0.88 o
  -1   0  12       39.98       42.99      1.85 o
   0   0  12      266.18      290.70      5.45 o
   1   0  12      753.57      758.36     11.95 o
   2   0  12       61.95       71.47      2.75 o
   3   0  12      249.28      227.46      5.12 o
   4   0  12       57.86       80.42      3.27 o
   5   0  12      203.65      218.70      5.34 o
   6   0  12       17.23       16.75      2.03 o
   7   0  12        1.31        1.08      1.76 o
   8   0  12       31.90       19.85      2.20 o
   9   0  12        8.77       10.19      4.33 o
 -11   1  12        1.44        3.68      2.04 o
 -10   1  12        4.19        2.70      1.66 o
  -9   1  12        3.60        0.49      1.12 o
  -8   1  12      247.29      252.64      3.67 o
  -7   1  12      236.41      212.10      2.76 o
  -6   1  12      685.92      620.57      6.01 o
  -5   1  12      599.29      537.21      4.58 o
  -4   1  12      558.45      544.34      4.58 o
  -3   1  12       97.62       83.58      1.53 o
  -2   1  12        1.62        0.86      0.54 o
  -1   1  12        0.00        0.73      0.55 o
   0   1  12      702.20      677.77      6.89 o
   1   1  12      332.82      336.58      4.44 o
   2   1  12        0.36        0.48      0.79 o
   3   1  12        6.63        7.27      1.19 o
   4   1  12       60.70       59.74      2.10 o
   5   1  12        1.46        1.72      1.04 o
   6   1  12        2.61        1.15      1.17 o
   7   1  12        1.34        3.47      1.19 o
   8   1  12        3.20        2.40      1.73 o
   9   1  12       17.75       11.91      2.71 o
 -11   2  12        2.49        1.88      2.47 o
 -10   2  12        7.74        5.53      1.69 o
  -9   2  12       41.41       42.69      2.31 o
  -8   2  12       39.29       43.34      2.71 o
  -7   2  12        3.74        4.18      0.98 o
  -6   2  12      336.45      311.34      4.16 o
  -5   2  12       24.82       26.76      0.97 o
  -4   2  12      165.04      134.98      1.72 o
  -3   2  12        2.14        0.82      0.49 o
  -2   2  12       16.84       10.15      0.76 o
  -1   2  12       24.20       31.63      1.05 o
   0   2  12       27.99       33.33      1.48 o
   1   2  12      290.06      323.34      3.97 o
   2   2  12       27.56       36.52      1.47 o
   3   2  12       72.75       85.02      4.44 o
   4   2  12      169.04      180.59      3.69 o
   5   2  12        7.45       12.36      1.35 o
   6   2  12       16.48       17.36      1.40 o
   7   2  12        0.20       -1.59      1.59 o
   8   2  12        3.20        3.96      2.13 o
   9   2  12       19.77       14.91      2.62 o
 -11   3  12        3.95        7.38      1.63 o
 -10   3  12        5.91        6.64      1.47 o
  -9   3  12        0.08        1.70      1.88 o
  -8   3  12        8.05        7.48      1.41 o
  -7   3  12        9.46        6.41      1.03 o
  -6   3  12      109.76       89.13      2.13 o
  -5   3  12      121.05      103.26      2.01 o
  -4   3  12       12.56       16.33      1.19 o
  -3   3  12       71.33       64.31      1.32 o
  -2   3  12       84.50       75.18      1.41 o
  -1   3  12       53.65       51.73      1.22 o
   0   3  12      687.62      730.00      6.78 o
   1   3  12       10.59       12.19      0.91 o
   2   3  12      406.68      404.14      5.16 o
   3   3  12      117.89      111.24      2.53 o
   4   3  12       81.16      104.82      2.82 o
   5   3  12       86.76       84.00      2.24 o
   6   3  12        1.58       -0.14      1.50 o
   7   3  12       35.52       33.04      2.41 o
   8   3  12        0.08        2.62      1.88 o
 -11   4  12       18.79       18.57      3.58 o
 -10   4  12        0.90       -1.82      1.82 o
  -9   4  12        0.73       -0.51      1.38 o
  -8   4  12       35.77       33.10      2.39 o
  -7   4  12       29.51       27.82      1.64 o
  -6   4  12      170.59      141.61      2.63 o
  -5   4  12       36.63       43.79      1.83 o
  -4   4  12        0.01       -0.43      0.43 o
  -3   4  12      109.78       92.00      2.50 o
  -2   4  12      271.49      263.11      3.00 o
  -1   4  12       27.72       24.41      0.78 o
   0   4  12      115.88      117.74      1.78 o
   1   4  12       45.68       33.26      1.24 o
   2   4  12       61.78       48.62      1.42 o
   3   4  12       26.62       21.35      1.38 o
   4   4  12        1.01        0.46      0.70 o
   5   4  12       61.88       48.13      3.01 o
   6   4  12        2.95        2.57      1.63 o
   7   4  12        0.33        1.24      1.65 o
   8   4  12        3.36        0.94      1.88 o
 -10   5  12       15.02       18.02      3.79 o
  -9   5  12        0.64        0.11      1.84 o
  -8   5  12        5.37        3.82      1.26 o
  -7   5  12       57.06       50.65      2.12 o
  -6   5  12       25.16       16.94      1.24 o
  -5   5  12      597.48      568.63      6.35 o
  -4   5  12       59.63       54.24      1.56 o
  -3   5  12      211.49      170.67      3.04 o
  -2   5  12       73.76       67.44      1.97 o
  -1   5  12      158.22      142.25      2.15 o
   0   5  12       51.74       55.82      1.20 o
   1   5  12        2.36        1.51      0.58 o
   2   5  12       22.41       19.62      0.87 o
   3   5  12       25.79       22.04      1.62 o
   4   5  12       22.01       19.18      1.74 o
   5   5  12        5.30       -0.54      1.41 o
   6   5  12        8.30       11.99      1.87 o
   7   5  12        0.43        3.25      1.82 o
   8   5  12        8.36        7.09      2.16 o
 -10   6  12        4.97        9.70      4.66 o
  -9   6  12       11.32       11.38      2.30 o
  -8   6  12       13.73       17.35      3.17 o
  -7   6  12        0.04       -1.12      1.45 o
  -6   6  12      238.89      227.65      3.83 o
  -5   6  12      426.06      376.71      4.71 o
  -4   6  12      739.50      671.97      7.12 o
  -3   6  12        7.54        5.91      1.32 o
  -2   6  12      452.43      424.08      5.45 o
  -1   6  12       50.31       39.98      1.23 o
   0   6  12      431.63      418.02      3.84 o
   1   6  12       12.23        8.19      0.57 o
   2   6  12       47.71       32.63      1.77 o
   3   6  12       45.64       24.87      1.71 o
   4   6  12       17.62       19.89      1.82 o
   5   6  12        6.55        8.23      1.62 o
   6   6  12        6.09        6.91      1.79 o
   7   6  12        6.17        6.94      1.92 o
   8   6  12        7.48        9.90      2.21 o
 -10   7  12        3.17        1.84      2.15 o
  -9   7  12       16.94       25.41      2.81 o
  -8   7  12        3.13        1.44      1.65 o
  -7   7  12      121.96      115.30      3.83 o
  -6   7  12        3.93        3.31      1.46 o
  -5   7  12        0.57        0.62      0.94 o
  -4   7  12      169.89      141.77      2.57 o
  -3   7  12        0.00       -0.48      0.78 o
  -2   7  12       57.25       50.23      1.58 o
  -1   7  12      828.50      825.57      9.22 o
   0   7  12      417.07      437.75      7.68 o
   1   7  12      165.88      175.31      2.89 o
   2   7  12       17.01       11.73      1.21 o
   3   7  12       65.95       67.30      2.55 o
   4   7  12        0.48        2.92      1.41 o
   5   7  12        8.50        6.75      1.58 o
   6   7  12        0.65        0.87      1.63 o
   7   7  12        8.54       10.35      2.45 o
  -9   8  12        0.02        0.62      2.02 o
  -8   8  12       18.29       17.31      2.15 o
  -7   8  12       12.03       11.72      2.35 o
  -6   8  12       23.11       18.10      1.84 o
  -5   8  12       20.12       23.42      1.87 o
  -4   8  12       14.09       12.43      1.36 o
  -3   8  12       84.74       77.46      2.07 o
  -2   8  12        9.49        5.04      0.89 o
  -1   8  12        1.27        1.88      1.14 o
   0   8  12      402.22      419.82      6.56 o
   1   8  12      569.65      581.10      8.49 o
   2   8  12       50.89       51.71      1.67 o
   3   8  12       11.41        6.16      1.23 o
   4   8  12      197.75      216.12      5.99 o
   5   8  12      191.70      183.34      4.75 o
   6   8  12        6.73        7.32      2.19 o
   7   8  12        0.14        0.36      2.13 o
  -9   9  12        8.62        8.83      3.95 o
  -8   9  12        9.91       11.37      2.06 o
  -7   9  12        6.13        2.77      1.61 o
  -6   9  12        0.30       -0.90      1.33 o
  -5   9  12        0.00        0.44      1.26 o
  -4   9  12       25.53       23.48      1.74 o
  -3   9  12       63.48       53.06      3.54 o
  -2   9  12        6.73        8.07      1.33 o
  -1   9  12       10.73       10.63      1.42 o
   0   9  12      166.93      148.91      3.63 o
   1   9  12       26.30       27.95      1.90 o
   2   9  12       55.24       55.25      2.53 o
   3   9  12       40.38       49.49      2.91 o
   4   9  12       19.15       20.72      2.00 o
   5   9  12       68.08       71.26      5.85 o
   6   9  12       11.49        7.47      2.19 o
  -8  10  12        0.39        2.58      1.70 o
  -7  10  12       26.13       25.14      2.27 o
  -6  10  12       10.88        8.42      1.62 o
  -5  10  12       30.55       35.77      2.55 o
  -4  10  12       12.11        8.53      1.40 o
  -3  10  12       19.21       24.08      2.59 o
  -2  10  12       19.15       20.57      3.14 o
  -1  10  12       34.11       36.72      2.17 o
   0  10  12        0.03        1.21      1.20 o
   1  10  12        2.20        1.62      1.29 o
   2  10  12       10.12       15.08      1.71 o
   3  10  12        3.21        2.17      2.60 o
   4  10  12       27.05       25.36      3.90 o
   5  10  12       26.95       28.39      4.33 o
   6  10  12        0.06       -2.82      2.82 o
  -8  11  12        2.67        3.81      1.75 o
  -7  11  12        9.77       14.79      1.95 o
  -6  11  12        4.35        2.57      1.69 o
  -5  11  12        1.15        0.99      2.08 o
  -4  11  12        0.67        0.18      3.79 o
  -3  11  12       41.56       36.15      5.53 o
  -2  11  12       17.16       18.17      2.44 o
  -1  11  12       37.12       32.73      5.31 o
   0  11  12       11.81        8.03      1.46 o
   1  11  12        2.90        2.72      1.35 o
   2  11  12        1.22        2.29      1.76 o
   3  11  12        8.16        4.98      2.82 o
   4  11  12       14.30       21.67      4.12 o
   5  11  12        0.56        1.95      3.25 o
  -7  12  12        6.22        7.70      3.14 o
  -6  12  12       22.11       30.01      3.49 o
  -5  12  12        7.09       11.18      2.71 o
  -4  12  12       57.96       60.01      4.01 o
  -3  12  12       35.64       43.31      4.66 o
  -2  12  12       10.60       14.09      4.23 o
  -1  12  12       39.66       50.69      3.36 o
   0  12  12        1.73        0.02      2.28 o
   1  12  12        7.02       12.09      2.13 o
   2  12  12       10.97       11.49      3.03 o
   3  12  12        2.23        0.65      2.60 o
   4  12  12        0.52        6.29      3.25 o
  -6  13  12       42.49       51.58      5.42 o
  -5  13  12        7.95        7.01      2.68 o
  -4  13  12        0.51       -1.84      2.15 o
  -3  13  12      116.27      151.63     11.70 o
  -2  13  12       39.56       40.22      8.34 o
  -1  13  12       31.99       41.18      4.77 o
   0  13  12        0.01       -2.38      2.82 o
   1  13  12       31.60       29.91      4.12 o
   2  13  12        1.56        1.08      3.03 o
   3  13  12        3.91        0.00      3.03 o
  -4  14  12       85.86      107.52      5.85 o
  -3  14  12       21.97       26.66      2.01 o
  -2  14  12       82.95       92.33      7.59 o
  -1  14  12        8.61        3.68      3.25 o
   0  14  12       22.99       29.26      4.33 o
   1  14  12       32.66       35.76      4.33 o
 -11   1  13        5.85        2.70      2.25 o
 -10   1  13        0.02       -0.91      1.63 o
  -9   1  13        4.91        4.04      1.08 o
  -8   1  13       70.60       64.97      2.29 o
  -7   1  13       10.90        7.32      0.90 o
  -6   1  13        0.13       -0.66      0.73 o
  -5   1  13     1112.15     1178.77      9.02 o
  -4   1  13      248.94      231.22      2.79 o
  -3   1  13       47.56       59.26      1.44 o
  -2   1  13       22.27       17.12      0.88 o
  -1   1  13        0.59        0.17      0.61 o
   0   1  13       15.55       23.03      1.12 o
   1   1  13       19.06       17.59      1.35 o
   2   1  13        5.56        6.48      1.28 o
   3   1  13       53.08       39.38      1.66 o
   4   1  13       77.69       65.06      2.26 o
   5   1  13        0.44        0.46      1.16 o
   6   1  13       14.07       11.65      1.39 o
   7   1  13        7.27        5.50      2.22 o
   8   1  13        7.36        4.68      1.89 o
 -11   2  13        2.99        2.04      1.74 o
 -10   2  13       37.97       37.85      2.18 o
  -9   2  13        7.70        6.32      1.32 o
  -8   2  13        2.71       -1.08      1.08 o
  -7   2  13       34.14       30.88      1.75 o
  -6   2  13       20.85       10.61      1.20 o
  -5   2  13      209.35      206.80      2.66 o
  -4   2  13      755.70      777.66      6.23 o
  -3   2  13        3.31        3.88      0.60 o
  -2   2  13       45.07       57.71      1.41 o
  -1   2  13        5.67        8.52      0.77 o
   0   2  13        8.95        6.01      0.81 o
   1   2  13       34.52       29.00      1.38 o
   2   2  13      303.03      299.96      4.88 o
   3   2  13       48.50       59.41      2.09 o
   4   2  13      134.09      126.79      2.86 o
   5   2  13       22.29       25.38      1.60 o
   6   2  13        3.39       -0.11      1.47 o
   7   2  13        0.02        0.43      1.74 o
   8   2  13       11.93       16.85      3.21 o
 -11   3  13        5.26        9.63      2.38 o
 -10   3  13        1.31        1.80      1.43 o
  -9   3  13       55.96       61.38      2.73 o
  -8   3  13        0.80        1.26      1.11 o
  -7   3  13       30.81       28.05      2.16 o
  -6   3  13      142.36      120.16      2.82 o
  -5   3  13       22.09       24.71      1.60 o
  -4   3  13       62.18       41.83      2.44 o
  -3   3  13        0.15       -0.33      0.48 o
  -2   3  13      482.22      433.76      3.84 o
  -1   3  13       15.29       20.92      1.02 o
   0   3  13       14.83       16.38      1.10 o
   1   3  13        3.14        1.35      0.81 o
   2   3  13       68.60       60.07      2.31 o
   3   3  13       23.15       16.71      1.28 o
   4   3  13       36.21       35.18      1.64 o
   5   3  13      122.53      109.35      2.62 o
   6   3  13       13.17        8.42      1.75 o
   7   3  13        0.17        2.39      1.77 o
   8   3  13        0.02        0.50      1.87 o
 -11   4  13       28.65       31.34      3.03 o
 -10   4  13        0.25        1.25      2.06 o
  -9   4  13        0.30       -0.18      1.75 o
  -8   4  13       31.66       29.47      1.84 o
  -7   4  13      102.42       81.54      2.25 o
  -6   4  13       13.11       10.46      1.85 o
  -5   4  13      168.32      160.31      6.73 o
  -4   4  13      482.79      456.98      5.36 o
  -3   4  13      560.71      575.40      5.78 o
  -2   4  13        2.78        2.84      0.62 o
  -1   4  13      783.60      798.75      6.25 o
   0   4  13       87.87       91.04      2.15 o
   1   4  13        1.92        1.59      0.85 o
   2   4  13        5.33        7.31      1.27 o
   3   4  13        3.32        2.54      0.92 o
   4   4  13        8.57        3.86      0.95 o
   5   4  13       43.87       36.59      2.56 o
   6   4  13        2.26        3.13      1.67 o
   7   4  13        9.44        8.74      2.03 o
   8   4  13        0.01       -1.78      1.78 o
 -10   5  13       13.20       16.28      2.53 o
  -9   5  13       45.03       47.27      3.21 o
  -8   5  13        0.11       -0.69      1.36 o
  -7   5  13       12.14       15.48      1.44 o
  -6   5  13       24.08       20.73      1.85 o
  -5   5  13       47.69       48.10      1.98 o
  -4   5  13        1.56        3.39      0.86 o
  -3   5  13       43.69       41.04      2.15 o
  -2   5  13      956.30      979.39      9.79 o
  -1   5  13      126.79      116.46      3.31 o
   0   5  13        5.33        4.62      0.68 o
   1   5  13       28.78       28.84      1.21 o
   2   5  13       47.78       53.67      1.75 o
   3   5  13       41.98       48.90      2.21 o
   4   5  13        0.01       -1.84      1.84 o
   5   5  13        0.36        0.00      1.50 o
   6   5  13        5.03        2.37      1.71 o
   7   5  13       22.50       25.27      2.42 o
   8   5  13        0.17        1.33      4.03 o
 -10   6  13       18.89       15.32      2.61 o
  -9   6  13        2.99        3.70      2.06 o
  -8   6  13        2.83        3.03      1.62 o
  -7   6  13       46.30       46.17      2.61 o
  -6   6  13       68.20       57.51      2.17 o
  -5   6  13       42.07       41.67      1.90 o
  -4   6  13       17.41       16.65      1.34 o
  -3   6  13       34.75       26.82      1.38 o
  -2   6  13      283.34      320.80      4.58 o
  -1   6  13      125.42      119.49      2.57 o
   0   6  13       96.17       97.82      1.85 o
   1   6  13       32.00       31.77      1.92 o
   2   6  13       79.79       87.09      2.73 o
   3   6  13        6.17        8.74      1.46 o
   4   6  13       24.84       24.15      1.95 o
   5   6  13        1.34       -0.64      1.46 o
   6   6  13        0.44       -1.58      1.58 o
   7   6  13        0.85       -1.24      1.83 o
 -10   7  13        0.26        3.58      2.28 o
  -9   7  13        3.96        4.68      2.22 o
  -8   7  13        4.09        5.20      1.77 o
  -7   7  13       25.15       25.14      2.55 o
  -6   7  13       66.96       54.27      4.06 o
  -5   7  13       78.63       74.77      2.34 o
  -4   7  13        0.19       -0.70      0.93 o
  -3   7  13      474.56      438.41      5.81 o
  -2   7  13        3.13        6.95      1.06 o
  -1   7  13       56.73       52.87      1.83 o
   0   7  13       57.77       64.07      1.78 o
   1   7  13      256.68      260.01      3.85 o
   2   7  13       25.11       30.27      1.68 o
   3   7  13      211.76      218.91      5.62 o
   4   7  13        3.86        1.46      1.40 o
   5   7  13        0.74        0.07      1.54 o
   6   7  13        1.33        2.31      1.71 o
   7   7  13        1.76       -2.15      2.15 o
  -9   8  13        0.53        3.95      2.71 o
  -8   8  13        0.07       -0.97      1.62 o
  -7   8  13        0.89        0.20      1.74 o
  -6   8  13        0.04        0.67      1.46 o
  -5   8  13       27.02       32.13      3.38 o
  -4   8  13       53.06       53.58      2.49 o
  -3   8  13       34.60       34.94      2.57 o
  -2   8  13       23.90       20.08      1.56 o
  -1   8  13        0.47        1.76      1.20 o
   0   8  13      120.33      115.74      3.42 o
   1   8  13      143.40      141.60      3.68 o
   2   8  13       75.29       75.89      2.07 o
   3   8  13        0.97        2.98      1.26 o
   4   8  13       51.99       55.16      2.66 o
   5   8  13       10.19        8.64      1.72 o
   6   8  13       11.97       18.03      5.85 o
   7   8  13       15.26       19.60      2.81 o
  -9   9  13       14.24       19.23      2.81 o
  -8   9  13        4.39        3.59      2.74 o
  -7   9  13        3.14        2.66      1.67 o
  -6   9  13        0.06       -1.39      1.39 o
  -5   9  13        3.22        2.69      1.42 o
  -4   9  13      225.67      217.88      4.50 o
  -3   9  13       18.72       22.13      1.83 o
  -2   9  13       58.50       52.23      2.45 o
  -1   9  13        1.31       -1.14      1.14 o
   0   9  13       97.21       90.88      3.12 o
   1   9  13       54.45       56.83      2.70 o
   2   9  13       12.05        8.76      1.57 o
   3   9  13       65.15       70.83      3.75 o
   4   9  13      167.02      163.61      4.03 o
   5   9  13       70.45       71.06      6.50 o
   6   9  13       23.29       19.58      2.60 o
  -8  10  13       40.89       42.64      3.72 o
  -7  10  13        7.15        1.88      2.33 o
  -6  10  13       83.44       95.28      3.53 o
  -5  10  13       17.15       15.67      1.68 o
  -4  10  13       32.85       26.34      1.71 o
  -3  10  13        0.93        3.75      1.91 o
  -2  10  13       12.06       15.82      2.34 o
  -1  10  13       28.76       31.80      2.10 o
   0  10  13        3.01        1.04      1.31 o
   1  10  13        0.16       -0.14      1.27 o
   2  10  13        0.02       -0.54      1.69 o
   3  10  13        0.04       -0.87      2.60 o
   4  10  13        1.32        1.30      3.03 o
   5  10  13        2.91        0.65      3.25 o
  -7  11  13      174.57      197.08      7.95 o
  -6  11  13        2.47        6.76      1.88 o
  -5  11  13       17.60       18.67      2.81 o
  -4  11  13        3.11        6.01      2.28 o
  -3  11  13      118.35      134.04      5.25 o
  -2  11  13        7.38        9.61      2.49 o
  -1  11  13        5.97        2.92      1.97 o
   0  11  13        0.20        0.66      1.37 o
   1  11  13        0.04        2.10      1.49 o
   2  11  13        8.69       13.44      3.25 o
   3  11  13        0.02        0.43      2.82 o
   4  11  13       25.13       25.14      4.55 o
   5  11  13        9.51       11.27      3.90 o
  -6  12  13        0.98        5.21      4.23 o
  -5  12  13        0.60        2.06      2.44 o
  -4  12  13       16.40       18.60      3.14 o
  -3  12  13       13.56       16.98      3.25 o
  -2  12  13       49.75       65.80      8.02 o
  -1  12  13       10.12       11.42      2.34 o
   0  12  13        5.35        9.31      2.19 o
   1  12  13       13.45       20.28      2.59 o
   2  12  13       12.40        9.75      3.03 o
   3  12  13        0.21       -1.52      2.60 o
   4  12  13        2.12        0.00      3.25 o
  -5  13  13        1.24       -1.17      2.37 o
  -4  13  13        9.75        7.44      2.68 o
  -3  13  13        7.86       14.66      4.01 o
  -2  13  13       18.84       24.74      2.96 o
  -1  13  13       18.68       12.87      5.74 o
   0  13  13        5.06        4.33      3.25 o
   1  13  13        0.24       -1.73      2.82 o
   2  13  13        4.49        4.77      3.47 o
  -3  14  13        0.20        2.86      2.93 o
  -2  14  13       21.79       20.59      4.55 o
  -1  14  13       16.88       10.19      3.68 o
   0  14  13        7.12        9.54      3.47 o
 -11   0  14       25.44       38.41      6.18 o
 -10   0  14       13.82       11.89      2.30 o
  -9   0  14       36.77       37.06      4.12 o
  -8   0  14      256.53      258.94      5.36 o
  -7   0  14       51.63       34.17      2.12 o
  -6   0  14       46.03       46.33      2.16 o
  -5   0  14      676.69      531.33      7.71 o
  -4   0  14      506.83      519.04      7.56 o
  -3   0  14     1154.08     1054.88     13.41 o
  -2   0  14      548.87      544.23      9.04 o
  -1   0  14       21.24       25.11      1.67 o
   0   0  14       32.15       28.52      1.99 o
   1   0  14        0.05       -1.30      1.30 o
   2   0  14       16.76       17.17      1.82 o
   3   0  14       52.75       31.62      3.14 o
   4   0  14        1.63        2.94      1.67 o
   5   0  14        5.21       13.28      2.28 o
   6   0  14        0.69        0.65      1.76 o
   7   0  14        3.43       -0.70      1.84 o
   8   0  14        0.05       -0.91      2.28 o
 -11   1  14        1.90       -1.34      1.79 o
 -10   1  14        9.64       14.23      1.95 o
  -9   1  14       15.73       15.28      1.57 o
  -8   1  14        0.58       -1.15      1.15 o
  -7   1  14        4.68        2.35      0.90 o
  -6   1  14       85.25       96.86      2.10 o
  -5   1  14      432.02      393.30      4.34 o
  -4   1  14      445.14      382.28      3.98 o
  -3   1  14        0.02       -0.22      0.68 o
  -2   1  14      686.28      668.74      6.48 o
  -1   1  14       85.24       88.80      1.89 o
   0   1  14        4.91        3.60      0.88 o
   1   1  14       40.33       36.49      1.66 o
   2   1  14      137.64      127.59      2.92 o
   3   1  14       29.69       26.84      1.56 o
   4   1  14       12.52        5.44      1.25 o
   5   1  14       57.38       48.85      2.11 o
   6   1  14        0.69        1.48      1.23 o
   7   1  14        0.61        1.22      1.28 o
   8   1  14        3.86        0.92      2.47 o
 -11   2  14        4.76        5.39      3.06 o
 -10   2  14       11.82        9.81      1.85 o
  -9   2  14       60.92       65.09      2.40 o
  -8   2  14        1.28        1.32      1.28 o
  -7   2  14       27.78       25.17      1.60 o
  -6   2  14      256.82      265.37      4.28 o
  -5   2  14       47.64       54.47      1.65 o
  -4   2  14      303.10      284.06      3.02 o
  -3   2  14       41.50       49.49      1.34 o
  -2   2  14       28.15       24.12      1.05 o
  -1   2  14       67.62       71.61      1.89 o
   0   2  14      157.50      154.24      2.79 o
   1   2  14       14.87       17.79      1.81 o
   2   2  14       67.86       68.09      2.18 o
   3   2  14      361.92      391.39      5.36 o
   4   2  14        7.51        9.56      1.28 o
   5   2  14       11.93       10.49      1.37 o
   6   2  14        8.29       10.97      1.38 o
   7   2  14        0.03       -2.02      2.02 o
   8   2  14        0.77        0.88      2.81 o
 -10   3  14        0.21        1.14      2.50 o
  -9   3  14       17.51       19.44      1.65 o
  -8   3  14       39.66       41.22      2.25 o
  -7   3  14       17.93       18.11      1.79 o
  -6   3  14        8.64        8.90      1.24 o
  -5   3  14       53.70       53.44      2.08 o
  -4   3  14       22.56       17.55      1.20 o
  -3   3  14       62.70       54.84      1.69 o
  -2   3  14       18.57       19.48      0.89 o
  -1   3  14       55.19       56.57      1.63 o
   0   3  14      296.07      309.69      3.99 o
   1   3  14      108.53      106.86      2.31 o
   2   3  14      175.48      199.78      4.04 o
   3   3  14       93.31       97.22      2.54 o
   4   3  14      393.25      428.60      5.77 o
   5   3  14       46.24       42.49      1.87 o
   6   3  14       28.99       31.22      2.37 o
   7   3  14       68.11       76.02      3.49 o
   8   3  14        0.25       -1.68      3.38 o
 -10   4  14        1.60       -1.24      4.01 o
  -9   4  14       12.26       10.02      1.48 o
  -8   4  14       22.37       21.46      1.59 o
  -7   4  14       35.71       29.81      2.03 o
  -6   4  14        9.35        8.68      1.30 o
  -5   4  14        5.01        0.66      1.28 o
  -4   4  14      125.30      102.21      2.63 o
  -3   4  14       30.48       30.42      1.31 o
  -2   4  14      559.66      533.06      4.83 o
  -1   4  14      150.92      140.40      2.29 o
   0   4  14       27.74       23.97      1.25 o
   1   4  14        0.15       -0.29      0.85 o
   2   4  14      101.95       93.21      2.31 o
   3   4  14       48.22       39.57      1.69 o
   4   4  14       51.86       52.26      1.85 o
   5   4  14        7.56        3.27      1.67 o
   6   4  14        2.33        1.09      1.79 o
   7   4  14        6.60        5.67      1.99 o
 -10   5  14        4.47        6.90      2.22 o
  -9   5  14        9.76        8.67      2.22 o
  -8   5  14       16.42       22.28      1.56 o
  -7   5  14       25.03       24.36      1.69 o
  -6   5  14       59.31       52.47      2.19 o
  -5   5  14      116.36       96.29      3.12 o
  -4   5  14       82.64       60.53      2.17 o
  -3   5  14      661.68      630.54      7.74 o
  -2   5  14        8.95        6.67      1.10 o
  -1   5  14      582.50      553.64      5.94 o
   0   5  14       55.13       54.76      2.20 o
   1   5  14       20.03       13.77      1.04 o
   2   5  14       29.75       27.54      2.16 o
   3   5  14      101.40      105.01      3.25 o
   4   5  14        0.10       -1.54      1.54 o
   5   5  14        0.04        0.57      1.58 o
   6   5  14        0.69       -1.71      1.71 o
   7   5  14        0.02       -1.85      1.85 o
 -10   6  14       37.13       38.84      3.22 o
  -9   6  14        0.23        1.23      1.97 o
  -8   6  14       28.55       27.50      2.45 o
  -7   6  14        0.11        0.52      1.50 o
  -6   6  14        0.01       -1.05      1.05 o
  -5   6  14       33.64       19.70      1.49 o
  -4   6  14      131.76      122.31      3.94 o
  -3   6  14      198.40      164.69      3.23 o
  -2   6  14      856.34      833.94      9.63 o
  -1   6  14       95.54       91.00      2.91 o
   0   6  14       35.49       29.08      1.26 o
   1   6  14       47.16       52.27      1.85 o
   2   6  14       84.55       84.77      2.80 o
   3   6  14       15.53       19.94      1.74 o
   4   6  14        0.16       -1.41      1.41 o
   5   6  14        1.99        1.28      3.06 o
   6   6  14        0.35       -2.92      2.92 o
   7   6  14        1.09       -0.89      1.92 o
  -9   7  14        6.70        3.58      2.22 o
  -8   7  14        1.57       -0.37      1.69 o
  -7   7  14       14.16       18.33      3.50 o
  -6   7  14        4.30        1.54      1.52 o
  -5   7  14      203.46      195.51      3.82 o
  -4   7  14       48.53       53.30      2.22 o
  -3   7  14        1.51        3.62      1.03 o
  -2   7  14        9.28        6.00      1.10 o
  -1   7  14        1.45        2.04      0.91 o
   0   7  14       21.26       18.64      1.31 o
   1   7  14      149.72      154.14      2.91 o
   2   7  14        4.27        3.40      1.21 o
   3   7  14       72.36       93.82      3.12 o
   4   7  14        0.16        0.76      1.49 o
   5   7  14        8.82        7.83      1.87 o
   6   7  14        0.08        0.10      3.80 o
  -9   8  14        8.27       10.02      3.36 o
  -8   8  14        0.01       -2.31      2.31 o
  -7   8  14       22.24       19.28      2.76 o
  -6   8  14       11.20       12.98      1.82 o
  -5   8  14       12.18       13.80      1.76 o
  -4   8  14       27.97       27.45      1.74 o
  -3   8  14       47.64       41.59      1.83 o
  -2   8  14        2.02        2.81      0.91 o
  -1   8  14        4.89        6.26      0.86 o
   0   8  14        0.43        0.07      1.27 o
   1   8  14       32.47       33.89      2.11 o
   2   8  14       81.92       85.71      2.38 o
   3   8  14      377.49      398.73      9.33 o
   4   8  14       76.48       68.68      2.93 o
   5   8  14        3.82        2.02      1.66 o
   6   8  14       70.87       79.81      8.56 o
  -8   9  14        6.83        7.18      1.99 o
  -7   9  14        2.48        6.47      3.31 o
  -6   9  14        8.99        8.90      1.80 o
  -5   9  14        2.00        0.62      1.49 o
  -4   9  14       52.65       48.47      2.40 o
  -3   9  14       43.57       37.32      2.00 o
  -2   9  14        5.37        6.67      2.14 o
  -1   9  14       24.30       21.91      1.87 o
   0   9  14        3.20        2.96      1.42 o
   1   9  14       53.16       58.30      2.78 o
   2   9  14       93.66       87.68      4.06 o
   3   9  14       28.57       32.09      2.75 o
   4   9  14        0.08        0.11      1.52 o
   5   9  14       83.09      112.41      4.41 o
  -8  10  14       28.92       31.70      2.62 o
  -7  10  14      118.41      145.01      4.50 o
  -6  10  14        0.62        4.13      2.50 o
  -5  10  14       60.16       55.95      2.66 o
  -4  10  14        0.57        0.54      1.86 o
  -3  10  14       98.58       94.70      4.58 o
  -2  10  14        1.88        0.72      1.82 o
  -1  10  14       33.02       35.91      2.38 o
   0  10  14        0.13       -1.37      1.39 o
   1  10  14       31.60       35.29      2.33 o
   2  10  14        0.25       -1.76      1.76 o
   3  10  14        4.47        7.15      3.25 o
   4  10  14       30.27       42.48      4.98 o
   5  10  14        0.77       -0.65      3.25 o
  -7  11  14        0.33       -0.59      1.64 o
  -6  11  14        6.26        7.31      1.86 o
  -5  11  14        0.01        1.84      4.01 o
  -4  11  14       19.16       15.68      2.68 o
  -3  11  14        0.77        2.40      2.06 o
  -2  11  14       14.23       18.26      2.65 o
  -1  11  14       53.94       49.78      6.18 o
   0  11  14       80.57       93.99      3.47 o
   1  11  14       62.01       65.36      3.07 o
   2  11  14        0.41       -0.87      2.60 o
   3  11  14        8.96       12.57      3.47 o
   4  11  14        1.63       -0.87      3.03 o
  -6  12  14       30.44       28.83      3.54 o
  -5  12  14        0.00       -1.58      2.37 o
  -4  12  14       18.82       31.18      3.47 o
  -3  12  14        0.64       -0.13      2.28 o
  -2  12  14        4.29        5.92      2.28 o
  -1  12  14        0.93        0.48      2.06 o
   0  12  14       29.42       29.36      3.25 o
   1  12  14       28.84       38.88      3.12 o
   2  12  14        3.86        0.00      2.82 o
   3  12  14        0.64       -1.52      3.03 o
  -4  13  14        1.80        0.94      2.44 o
  -3  13  14       15.34       16.50      2.96 o
  -2  13  14        0.28       -2.13      2.13 o
  -1  13  14       52.56       68.79      4.37 o
   0  13  14        0.78        0.22      3.03 o
   1  13  14       39.52       42.26      4.98 o
 -10   1  15        1.76        0.00      1.99 o
  -9   1  15        0.99       -1.33      1.73 o
  -8   1  15       40.19       45.29      2.91 o
  -7   1  15       18.60       14.70      1.08 o
  -6   1  15       29.50       25.71      1.30 o
  -5   1  15        0.27       -0.59      0.76 o
  -4   1  15        2.14        0.94      0.85 o
  -3   1  15      979.87     1015.81      9.26 o
  -2   1  15      266.83      287.11      3.58 o
  -1   1  15       22.84       29.05      1.69 o
   0   1  15       98.62       98.21      2.27 o
   1   1  15       13.98       10.14      1.21 o
   2   1  15        2.70        1.46      1.05 o
   3   1  15        3.45        5.62      1.20 o
   4   1  15       35.38       32.36      2.52 o
   5   1  15        2.09       -0.21      1.35 o
   6   1  15        2.38        1.52      1.32 o
   7   1  15        3.18        3.13      1.44 o
 -10   2  15        3.93        1.58      1.72 o
  -9   2  15       31.70       31.42      2.10 o
  -8   2  15        0.04       -0.76      1.81 o
  -7   2  15        0.37        0.21      1.29 o
  -6   2  15      126.47      118.78      3.91 o
  -5   2  15      122.43      104.13      2.13 o
  -4   2  15        0.73       -0.01      0.76 o
  -3   2  15      777.74      740.62      7.13 o
  -2   2  15       55.89       65.39      2.14 o
  -1   2  15        8.84        5.33      0.99 o
   0   2  15        6.11        4.47      0.93 o
   1   2  15        2.26        0.22      1.22 o
   2   2  15        8.76        3.71      1.31 o
   3   2  15       17.78       19.19      1.45 o
   4   2  15       15.30        6.88      1.32 o
   5   2  15       25.13       21.43      1.62 o
   6   2  15        0.96        0.35      1.21 o
   7   2  15        9.64        9.61      2.14 o
 -10   3  15      120.72      122.66      3.89 o
  -9   3  15       15.75       17.49      1.91 o
  -8   3  15      116.17      119.19      5.00 o
  -7   3  15        7.70        9.65      1.35 o
  -6   3  15        2.49        2.32      1.10 o
  -5   3  15       11.60       10.96      1.31 o
  -4   3  15      502.48      472.54      5.33 o
  -3   3  15        5.12        5.08      0.81 o
  -2   3  15      460.52      412.69      5.44 o
  -1   3  15      427.73      424.01      5.02 o
   0   3  15      255.83      238.23      3.50 o
   1   3  15       19.24       17.40      1.35 o
   2   3  15      112.04      107.69      2.66 o
   3   3  15       10.94        9.62      1.30 o
   4   3  15       39.47       41.32      1.96 o
   5   3  15       13.90       19.97      1.49 o
   6   3  15        3.65        1.97      1.78 o
   7   3  15       13.46       10.35      2.19 o
 -10   4  15        3.30        7.21      2.19 o
  -9   4  15      139.37      158.06      7.19 o
  -8   4  15        0.29        2.25      1.43 o
  -7   4  15        5.29        2.31      1.47 o
  -6   4  15       49.22       44.26      2.60 o
  -5   4  15       14.98        7.72      1.20 o
  -4   4  15      124.36      127.81      3.97 o
  -3   4  15      178.83      177.22      3.43 o
  -2   4  15       48.61       46.59      1.97 o
  -1   4  15       73.03       70.16      1.95 o
   0   4  15       10.43        8.31      1.08 o
   1   4  15      154.95      143.73      2.71 o
   2   4  15       31.61       59.74      2.09 o
   3   4  15        9.18       10.49      1.31 o
   4   4  15        1.19        0.35      0.99 o
   5   4  15        3.17        1.95      1.66 o
   6   4  15        0.76        0.04      1.79 o
   7   4  15        0.14        2.45      3.44 o
 -10   5  15       23.68       27.97      5.85 o
  -9   5  15        8.96        7.58      5.20 o
  -8   5  15        5.13        6.90      1.59 o
  -7   5  15       37.67       47.21      2.22 o
  -6   5  15       55.36       55.26      2.29 o
  -5   5  15       51.42       43.56      1.98 o
  -4   5  15       58.43       56.67      2.20 o
  -3   5  15      112.51      111.01      2.81 o
  -2   5  15      126.27      121.83      2.89 o
  -1   5  15      192.97      183.72      2.84 o
   0   5  15      163.13      156.27      2.71 o
   1   5  15        0.01        0.93      0.89 o
   2   5  15       22.46       22.56      1.81 o
   3   5  15       25.34       40.10      1.59 o
   4   5  15        0.37       -1.45      1.54 o
   5   5  15        0.32       -1.01      1.67 o
   6   5  15        5.04        2.08      2.27 o
   7   5  15        2.57       -0.40      1.99 o
  -9   6  15       13.78       17.36      3.25 o
  -8   6  15        1.11        0.11      1.87 o
  -7   6  15        2.22       -0.64      1.52 o
  -6   6  15        7.12        8.79      1.36 o
  -5   6  15       19.22       21.21      1.56 o
  -4   6  15       62.37       50.78      2.06 o
  -3   6  15        1.92        1.18      1.06 o
  -2   6  15        0.13        0.06      1.04 o
  -1   6  15       66.47       59.85      2.21 o
   0   6  15        0.06       -0.75      0.75 o
   1   6  15        3.35        3.25      0.85 o
   2   6  15       24.77       23.85      3.17 o
   3   6  15       68.66       61.01      2.71 o
   4   6  15        0.29        0.39      1.58 o
   5   6  15        0.70       -1.46      1.83 o
   6   6  15        4.20        1.54      1.92 o
  -9   7  15        1.07        2.63      2.19 o
  -8   7  15        5.96        4.32      1.81 o
  -7   7  15        1.51        1.05      1.67 o
  -6   7  15        4.97        5.30      1.67 o
  -5   7  15        1.16        0.43      1.15 o
  -4   7  15        6.58        6.63      1.19 o
  -3   7  15       99.38       79.80      3.37 o
  -2   7  15       65.42       66.39      2.80 o
  -1   7  15      136.83      137.59      2.90 o
   0   7  15       74.56       68.02      2.05 o
   1   7  15       24.65       27.51      1.42 o
   2   7  15       15.67       14.68      1.55 o
   3   7  15       71.97       83.73      4.12 o
   4   7  15        7.99        9.02      1.74 o
   5   7  15       41.58       48.88      2.73 o
   6   7  15       19.93       15.67      2.25 o
  -9   8  15        0.11        2.72      3.47 o
  -8   8  15        2.13        4.53      1.93 o
  -7   8  15        0.00        1.03      1.65 o
  -6   8  15       11.02       13.05      1.95 o
  -5   8  15       30.01       30.50      2.52 o
  -4   8  15        0.96       -0.39      1.10 o
  -3   8  15        0.86       -0.56      0.97 o
  -2   8  15        0.04       -0.35      0.90 o
  -1   8  15        1.19        1.19      0.84 o
   0   8  15       17.87       16.12      3.24 o
   1   8  15        8.40       14.03      2.18 o
   2   8  15      144.17      151.68      4.98 o
   3   8  15        4.33        2.97      1.77 o
   4   8  15        4.84        7.47      1.72 o
   5   8  15        2.49        3.04      1.85 o
   6   8  15        9.72       12.79      4.12 o
  -8   9  15        1.54        0.64      1.80 o
  -7   9  15        0.35       -0.86      1.69 o
  -6   9  15        1.91        2.46      1.70 o
  -5   9  15       12.59       15.47      1.86 o
  -4   9  15       46.15       38.15      2.27 o
  -3   9  15        5.14        6.19      1.24 o
  -2   9  15        4.23        5.12      1.48 o
  -1   9  15       76.59       67.87      3.99 o
   0   9  15       53.68       58.76      4.25 o
   1   9  15       36.45       34.66      2.31 o
   2   9  15       59.57       57.33      3.58 o
   3   9  15       17.96       17.21      2.82 o
   4   9  15        1.79        0.40      2.06 o
   5   9  15       73.70       90.24      6.29 o
  -7  10  15        0.23        1.87      1.80 o
  -6  10  15       17.41       19.77      2.07 o
  -5  10  15       16.95       13.85      1.99 o
  -4  10  15       18.98       29.63      1.89 o
  -3  10  15        2.15        2.60      2.03 o
  -2  10  15        4.34        3.23      2.03 o
  -1  10  15        0.54        1.20      1.48 o
   0  10  15       15.38       16.88      1.97 o
   1  10  15       18.75       17.24      2.04 o
   2  10  15       39.82       40.62      3.14 o
   3  10  15        0.73       -2.49      2.49 o
   4  10  15        0.35       -1.30      3.47 o
  -6  11  15        0.76        3.03      3.03 o
  -5  11  15       66.10       67.04      4.26 o
  -4  11  15       45.42       52.03     13.65 o
  -3  11  15        5.90        3.27      2.22 o
  -2  11  15        6.85        5.95      3.36 o
  -1  11  15       16.27       16.81      2.93 o
   0  11  15        0.00        3.78      1.61 o
   1  11  15       36.59       41.21      2.62 o
   2  11  15        0.19       -2.60      2.60 o
   3  11  15        3.11        6.50      3.25 o
  -5  12  15        5.04        7.42      3.47 o
  -4  12  15        6.99        3.33      2.60 o
  -3  12  15       16.69       19.99      2.99 o
  -2  12  15        3.71        5.25      2.44 o
  -1  12  15        0.49       -2.06      2.06 o
   0  12  15       14.59       15.33      2.68 o
   1  12  15        0.08        0.17      2.06 o
   2  12  15        0.07       -2.38      2.82 o
  -3  13  15        3.74        3.42      2.53 o
  -2  13  15       23.65       27.41      3.90 o
  -1  13  15       11.67        9.31      2.59 o
   0  13  15        1.69        3.25      3.47 o
 -10   0  16       49.39       49.85      4.98 o
  -9   0  16       20.23       20.81      3.68 o
  -8   0  16        3.77        1.11      1.28 o
  -7   0  16        8.26       10.95      1.60 o
  -6   0  16      149.61      148.17      5.64 o
  -5   0  16       12.60        5.89      2.09 o
  -4   0  16       19.81       19.81      1.73 o
  -3   0  16     1418.95     1337.41     16.79 o
  -2   0  16      368.19      341.34      5.80 o
  -1   0  16      291.31      268.94      6.17 o
   0   0  16      382.85      405.87      7.82 o
   1   0  16       57.54       59.46      3.21 o
   2   0  16        4.36        1.41      2.38 o
   3   0  16       34.72       32.05      2.53 o
   4   0  16        9.69       17.60      3.90 o
   5   0  16        0.21        1.93      1.92 o
   6   0  16       20.53       16.87      2.44 o
   7   0  16        0.02       -3.14      3.14 o
 -10   1  16       62.09       70.98     11.38 o
  -9   1  16        4.03        2.90      1.31 o
  -8   1  16        6.70        5.18      1.37 o
  -7   1  16        6.03        4.88      0.95 o
  -6   1  16        3.32        4.69      0.97 o
  -5   1  16        1.04        1.00      0.89 o
  -4   1  16        1.34       -0.42      0.83 o
  -3   1  16      363.34      370.93      4.33 o
  -2   1  16      667.93      643.44      6.48 o
  -1   1  16        1.89        1.80      0.91 o
   0   1  16      242.54      239.39      3.64 o
   1   1  16       48.89       49.50      2.03 o
   2   1  16        1.02       -0.06      1.05 o
   3   1  16        5.58        3.78      1.30 o
   4   1  16        9.84        6.57      1.39 o
   5   1  16        2.58       -0.27      1.32 o
   6   1  16        0.67        1.51      1.39 o
   7   1  16        0.40       -2.89      2.89 o
 -10   2  16       19.75       16.88      2.59 o
  -9   2  16        8.02        4.00      1.52 o
  -8   2  16       33.17       31.12      2.47 o
  -7   2  16        6.72        7.48      1.56 o
  -6   2  16        6.84        4.41      1.22 o
  -5   2  16       12.70       10.37      1.00 o
  -4   2  16      109.86      107.31      2.15 o
  -3   2  16       91.46       90.63      2.24 o
  -2   2  16      490.92      500.82      5.35 o
  -1   2  16       10.36        8.84      1.07 o
   0   2  16       60.55       62.33      2.05 o
   1   2  16        0.15       -1.07      1.07 o
   2   2  16        5.76        1.80      1.16 o
   3   2  16        7.08       12.33      1.43 o
   4   2  16       15.43       16.35      1.56 o
   5   2  16       21.10       24.55      1.76 o
   6   2  16       23.01       25.21      1.80 o
   7   2  16       15.82       13.11      3.09 o
 -10   3  16        2.59        2.57      1.59 o
  -9   3  16       12.92       15.70      2.42 o
  -8   3  16        1.31        1.36      1.45 o
  -7   3  16        5.30        6.27      1.46 o
  -6   3  16      190.92      192.08      5.43 o
  -5   3  16        2.84        2.62      1.13 o
  -4   3  16        1.05        0.66      0.74 o
  -3   3  16      156.34      152.05      2.50 o
  -2   3  16       56.65       56.88      1.88 o
  -1   3  16       30.72       28.40      1.41 o
   0   3  16        3.10        3.17      0.98 o
   1   3  16       55.59       58.95      2.18 o
   2   3  16      139.71      150.71      3.19 o
   3   3  16       31.96       24.41      1.65 o
   4   3  16      113.94      122.80      3.10 o
   5   3  16       12.36       14.68      1.48 o
   6   3  16      108.11      117.99      4.41 o
   7   3  16       18.20       20.38      2.52 o
 -10   4  16        3.00        3.25      2.28 o
  -9   4  16       60.31       59.62      2.86 o
  -8   4  16       31.43       32.35      2.25 o
  -7   4  16      153.94      157.27      3.63 o
  -6   4  16        3.10        3.59      1.22 o
  -5   4  16        4.62        2.18      1.13 o
  -4   4  16       48.53       35.49      1.81 o
  -3   4  16       96.47      107.01      2.81 o
  -2   4  16       86.35       84.52      2.07 o
  -1   4  16      109.03      106.09      2.36 o
   0   4  16       11.14        8.69      1.09 o
   1   4  16       29.32       27.39      1.97 o
   2   4  16      118.43      121.72      2.86 o
   3   4  16      183.46      192.08      3.57 o
   4   4  16        3.61        2.97      1.40 o
   5   4  16        2.20       -0.01      1.78 o
   6   4  16        1.35       -1.00      1.87 o
  -9   5  16        0.80        3.68      2.15 o
  -8   5  16        0.21        2.49      1.53 o
  -7   5  16       13.97       15.35      1.61 o
  -6   5  16        0.32       -1.06      1.12 o
  -5   5  16        1.78        2.49      1.16 o
  -4   5  16        0.77        1.74      1.11 o
  -3   5  16       42.26       35.19      1.81 o
  -2   5  16      258.73      237.98      4.12 o
  -1   5  16       10.12        8.13      0.98 o
   0   5  16       22.34       21.46      1.29 o
   1   5  16      126.80      109.53      2.46 o
   2   5  16       31.85       24.46      1.47 o
   3   5  16       21.34       17.92      1.27 o
   4   5  16        8.53        8.19      2.08 o
   5   5  16        0.96        0.20      1.79 o
   6   5  16        3.47        1.52      1.99 o
  -9   6  16        1.28        1.30      2.15 o
  -8   6  16       67.52       80.83      4.52 o
  -7   6  16        3.58        2.43      1.66 o
  -6   6  16       67.55       68.83      2.59 o
  -5   6  16       43.70       49.09      2.19 o
  -4   6  16        0.07        0.52      1.13 o
  -3   6  16        5.22        1.55      1.10 o
  -2   6  16      130.72      117.93      4.19 o
  -1   6  16       48.54       45.11      2.01 o
   0   6  16      195.82      177.86      4.28 o
   1   6  16        6.62        7.95      1.04 o
   2   6  16       90.61       83.07      3.03 o
   3   6  16        5.24        7.73      2.49 o
   4   6  16        5.52        3.64      1.71 o
   5   6  16       12.66       13.68      2.15 o
   6   6  16        0.59       -1.88      1.88 o
  -9   7  16       25.34       25.20      2.90 o
  -8   7  16       24.07       25.46      2.90 o
  -7   7  16       11.96       11.78      1.97 o
  -6   7  16        4.24        7.63      2.13 o
  -5   7  16        5.00        5.39      1.32 o
  -4   7  16        0.65        1.12      1.17 o
  -3   7  16       10.96       10.94      1.36 o
  -2   7  16        6.56        6.78      1.23 o
  -1   7  16        6.81        7.76      1.19 o
   0   7  16        0.60        0.38      0.98 o
   1   7  16       21.84       11.92      1.44 o
   2   7  16        0.19       -1.01      1.31 o
   3   7  16       76.06       74.56      3.05 o
   4   7  16        0.19        0.05      1.62 o
   5   7  16        0.38        0.10      1.97 o
  -8   8  16        3.73        7.03      2.00 o
  -7   8  16        2.67        2.83      2.50 o
  -6   8  16        3.12        3.86      1.69 o
  -5   8  16        2.06        0.66      1.50 o
  -4   8  16        9.14        9.85      1.40 o
  -3   8  16       39.55       44.44      2.02 o
  -2   8  16       12.92       11.13      1.28 o
  -1   8  16        5.57        4.49      1.01 o
   0   8  16        3.62        1.39      1.55 o
   1   8  16       20.23       19.68      2.03 o
   2   8  16       54.31       49.20      3.22 o
   3   8  16       20.58       22.76      2.04 o
   4   8  16        3.65        1.94      1.65 o
   5   8  16      191.55      214.14      5.19 o
  -8   9  16      204.47      248.52      8.05 o
  -7   9  16        7.25        7.75      1.99 o
  -6   9  16       34.66       27.41      3.04 o
  -5   9  16        0.85        0.46      1.57 o
  -4   9  16       49.53       46.62      2.55 o
  -3   9  16        8.06        5.70      1.37 o
  -2   9  16        0.27        0.71      1.48 o
  -1   9  16       17.09       16.28      1.97 o
   0   9  16       29.56       34.10      4.02 o
   1   9  16       43.83       47.67      2.78 o
   2   9  16       35.97       37.87      3.07 o
   3   9  16       11.10        3.27      2.49 o
   4   9  16       93.87      104.09     11.60 o
  -7  10  16      141.06      167.23      6.57 o
  -6  10  16        0.37        2.30      1.73 o
  -5  10  16      143.89      170.55      4.44 o
  -4  10  16       16.67       17.23      3.03 o
  -3  10  16       29.40       30.09      8.02 o
  -2  10  16        9.60       11.34      2.59 o
  -1  10  16        9.34       10.65      1.84 o
   0  10  16        1.65        1.90      2.13 o
   1  10  16        4.65       10.54      1.95 o
   2  10  16        0.00        1.61      3.47 o
   3  10  16       21.27       21.10      2.83 o
  -6  11  16        6.70       11.90      3.05 o
  -5  11  16       16.24       10.27      2.81 o
  -4  11  16        0.13       -1.99      5.64 o
  -3  11  16        0.01       -0.82      2.34 o
  -2  11  16       32.99       43.81      3.58 o
  -1  11  16        4.60        3.25      3.47 o
   0  11  16        3.11       -0.02      1.95 o
   1  11  16       13.78       12.34      2.07 o
   2  11  16       10.08       12.14      3.47 o
  -4  12  16        0.47       -2.03      5.85 o
  -3  12  16       14.98       21.66      3.21 o
  -2  12  16       26.39       34.19      3.43 o
  -1  12  16       25.57       25.67      6.61 o
   0  12  16        8.34       10.38      2.59 o
   1  12  16        6.62        3.79      2.30 o
 -10   1  17        5.41        9.10      2.30 o
  -9   1  17        0.14       -1.82      1.82 o
  -8   1  17        8.41       10.43      1.62 o
  -7   1  17        1.83        0.59      0.91 o
  -6   1  17       76.94       77.73      2.44 o
  -5   1  17       10.45       11.11      1.15 o
  -4   1  17       45.05       39.99      1.52 o
  -3   1  17        0.00       -0.83      0.83 o
  -2   1  17        0.12        2.35      0.92 o
  -1   1  17      369.55      398.42      5.09 o
   0   1  17       83.65       89.45      2.92 o
   1   1  17        1.98        0.45      1.13 o
   2   1  17        3.29        0.95      1.18 o
   3   1  17        0.31       -0.51      1.23 o
   4   1  17        0.43        0.64      1.36 o
   5   1  17        2.83        0.60      1.44 o
   6   1  17       16.50       15.96      1.78 o
 -10   2  17        1.05        3.65      4.01 o
  -9   2  17       25.55       23.82      2.04 o
  -8   2  17        0.06        0.78      1.43 o
  -7   2  17        0.22        1.16      1.67 o
  -6   2  17        4.78        4.86      1.30 o
  -5   2  17       16.54       14.34      1.46 o
  -4   2  17      259.69      253.41      3.68 o
  -3   2  17        8.30        6.70      1.03 o
  -2   2  17        0.72        1.05      0.88 o
  -1   2  17      155.39      147.64      2.86 o
   0   2  17       77.61       93.24      2.47 o
   1   2  17       29.27       24.71      1.65 o
   2   2  17        0.02       -1.24      1.36 o
   3   2  17        7.27        2.68      1.31 o
   4   2  17        8.33        8.62      2.11 o
   5   2  17        1.96        0.87      1.75 o
   6   2  17       27.27       24.19      2.57 o
 -10   3  17        3.12        2.08      1.59 o
  -9   3  17        0.19        1.08      1.52 o
  -8   3  17       12.92       18.30      1.95 o
  -7   3  17      101.79       97.08      3.41 o
  -6   3  17       52.06       56.13      3.44 o
  -5   3  17       32.83       34.08      1.86 o
  -4   3  17        7.55        6.26      0.99 o
  -3   3  17       28.11       33.03      1.81 o
  -2   3  17        1.63       -0.52      0.90 o
  -1   3  17       88.58       86.10      2.31 o
   0   3  17      128.34      125.30      2.70 o
   1   3  17       69.61       72.13      2.47 o
   2   3  17       14.76       10.95      1.37 o
   3   3  17        4.42        6.28      1.36 o
   4   3  17       12.37        9.42      1.38 o
   5   3  17        2.26        2.27      1.35 o
   6   3  17        0.21       -0.42      2.04 o
  -9   4  17       12.95       12.50      1.94 o
  -8   4  17        4.96        7.53      1.71 o
  -7   4  17      212.60      247.41      6.21 o
  -6   4  17        6.31        7.87      1.43 o
  -5   4  17       32.72       35.06      1.96 o
  -4   4  17       61.90       58.77      2.75 o
  -3   4  17       11.65        9.81      0.97 o
  -2   4  17      300.85      293.95      4.02 o
  -1   4  17       60.62       64.77      2.30 o
   0   4  17       73.04       67.26      3.50 o
   1   4  17       30.15       24.48      1.66 o
   2   4  17        0.55        0.49      1.10 o
   3   4  17        5.60        0.82      1.89 o
   4   4  17        0.15        2.06      1.14 o
   5   4  17        0.18       -2.01      2.47 o
   6   4  17        0.02       -1.91      1.91 o
  -9   5  17        1.60        1.10      2.49 o
  -8   5  17        2.44        2.67      1.56 o
  -7   5  17       11.01       16.23      1.79 o
  -6   5  17       68.12       66.76      2.57 o
  -5   5  17       27.83       33.77      1.92 o
  -4   5  17        0.67        0.06      1.15 o
  -3   5  17       69.79       60.43      3.60 o
  -2   5  17        2.01        1.13      1.17 o
  -1   5  17       34.82       28.75      1.44 o
   0   5  17        0.67        0.29      1.49 o
   1   5  17       33.33       26.80      1.56 o
   2   5  17       96.54       85.20      2.85 o
   3   5  17        0.03       -0.38      1.72 o
   4   5  17        1.70        1.10      1.74 o
   5   5  17        0.32       -2.53      3.03 o
   6   5  17        0.42       -1.96      1.96 o
  -9   6  17        9.28       13.58      2.61 o
  -8   6  17        0.03       -1.02      2.06 o
  -7   6  17       13.82       15.79      2.13 o
  -6   6  17        1.30        1.57      1.36 o
  -5   6  17       11.30        8.32      1.71 o
  -4   6  17       23.29       21.62      1.69 o
  -3   6  17        4.86        6.07      1.27 o
  -2   6  17       88.10       81.04      3.31 o
  -1   6  17       96.41       88.33      2.73 o
   0   6  17       11.33       15.42      1.15 o
   1   6  17       85.99       88.83      2.23 o
   2   6  17       23.60       21.16      1.88 o
   3   6  17       12.06       11.66      1.85 o
   4   6  17        0.01       -3.04      3.04 o
   5   6  17        3.06        2.96      1.99 o
  -8   7  17        2.37        3.40      2.22 o
  -7   7  17        0.09        2.46      1.75 o
  -6   7  17        0.42        2.06      1.69 o
  -5   7  17        0.84        0.91      1.66 o
  -4   7  17        0.48        0.82      1.24 o
  -3   7  17        0.15       -0.38      1.14 o
  -2   7  17        0.71        0.96      1.10 o
  -1   7  17       42.94       34.64      1.84 o
   0   7  17      136.78      146.47      3.57 o
   1   7  17       64.13       61.05      2.11 o
   2   7  17       28.21       33.30      2.07 o
   3   7  17       10.74       11.29      2.10 o
   4   7  17        2.55        4.36      1.81 o
   5   7  17       20.33       20.15      2.39 o
  -8   8  17        2.52        7.61      2.40 o
  -7   8  17        4.95        6.98      1.97 o
  -6   8  17        1.14        1.02      2.01 o
  -5   8  17        5.39        6.77      2.11 o
  -4   8  17       55.32       63.44      2.51 o
  -3   8  17        2.10        1.35      1.16 o
  -2   8  17       18.56       15.55      1.45 o
  -1   8  17       30.07       33.67      1.70 o
   0   8  17        2.90        2.32      1.65 o
   1   8  17        0.01       -1.32      1.57 o
   2   8  17       15.38       12.16      2.37 o
   3   8  17       14.67       20.52      2.83 o
   4   8  17       37.77       40.65      4.11 o
  -7   9  17       34.27       38.93      2.86 o
  -6   9  17        4.25        5.93      1.89 o
  -5   9  17        9.94        9.59      1.82 o
  -4   9  17       16.31       25.08      2.11 o
  -3   9  17       15.45       15.81      1.72 o
  -2   9  17        3.70        2.53      1.61 o
  -1   9  17        0.51       -0.49      1.52 o
   0   9  17        0.42       -0.43      2.20 o
   1   9  17        0.78        0.07      2.88 o
   2   9  17        0.47       -1.30      1.99 o
   3   9  17        4.33        5.98      2.82 o
   4   9  17       80.33       86.79      8.02 o
  -6  10  17       29.01       32.03      2.53 o
  -5  10  17       17.05       16.39      2.98 o
  -4  10  17        5.01        6.31      2.59 o
  -3  10  17        4.28        4.13      4.23 o
  -2  10  17        6.23        3.15      3.25 o
  -1  10  17       27.30       24.90      2.29 o
   0  10  17        0.06        1.43      1.72 o
   1  10  17       39.22       43.43      2.86 o
   2  10  17        1.45       -2.28      2.28 o
   3  10  17        0.18        0.11      2.22 o
  -5  11  17       16.09       21.83      3.33 o
  -4  11  17       22.92       29.29      3.43 o
  -3  11  17        4.83        6.45      2.71 o
  -2  11  17        6.97        3.03      3.68 o
  -1  11  17        0.13       -3.06      3.36 o
   0  11  17        0.00       -0.62      1.77 o
   1  11  17        2.76        2.46      1.82 o
  -3  12  17        2.25        2.50      3.58 o
  -2  12  17        5.88       -0.23      2.44 o
  -1  12  17       11.64        9.00      4.77 o
  -9   0  18       98.52      113.57      7.15 o
  -8   0  18      113.86      127.66      7.15 o
  -7   0  18        2.02        0.51      1.51 o
  -6   0  18        5.27        7.99      1.72 o
  -5   0  18       21.40       19.14      1.97 o
  -4   0  18        4.80        0.94      1.77 o
  -3   0  18       20.15       13.76      1.67 o
  -2   0  18      218.21      240.01      6.82 o
  -1   0  18     1081.58     1050.24     14.02 o
   0   0  18      173.91      182.70      5.13 o
   1   0  18      196.86      204.50      5.51 o
   2   0  18       69.70       69.86      3.68 o
   3   0  18       16.65       28.80      2.71 o
   4   0  18       12.96       10.87      2.34 o
   5   0  18       38.37       43.10      3.33 o
   6   0  18        0.76       -2.10      2.28 o
  -9   1  18        0.25        1.47      2.06 o
  -8   1  18        2.57        3.94      1.70 o
  -7   1  18        2.84        2.37      1.40 o
  -6   1  18        0.07       -0.60      0.98 o
  -5   1  18        0.64        0.30      1.03 o
  -4   1  18        0.22       -0.68      0.97 o
  -3   1  18      172.92      172.78      2.91 o
  -2   1  18       33.26       40.96      2.39 o
  -1   1  18       92.24       98.84      2.55 o
   0   1  18      323.57      341.94      5.15 o
   1   1  18       15.89       16.36      2.41 o
   2   1  18       29.69       24.61      1.88 o
   3   1  18       12.06       11.73      1.61 o
   4   1  18        8.25        7.88      1.60 o
   5   1  18        7.06        5.43      1.61 o
   6   1  18       25.74       28.63      2.05 o
  -9   2  18       20.62       16.28      1.91 o
  -8   2  18        0.80       -1.74      1.74 o
  -7   2  18        8.88       11.14      1.74 o
  -6   2  18        3.83        0.79      1.38 o
  -5   2  18        3.37        1.17      0.93 o
  -4   2  18       54.75       50.55      1.86 o
  -3   2  18       58.87       62.40      2.12 o
  -2   2  18        0.25        0.68      1.02 o
  -1   2  18        1.89        2.52      1.07 o
   0   2  18       79.78       74.13      2.57 o
   1   2  18       45.56       36.53      1.92 o
   2   2  18       57.65       65.01      2.51 o
   3   2  18       21.45       23.45      1.83 o
   4   2  18        0.31        0.59      1.43 o
   5   2  18       19.18       20.60      1.90 o
   6   2  18        0.62       -1.91      1.91 o
  -9   3  18        7.46        6.33      1.74 o
  -8   3  18        3.12        4.67      1.71 o
  -7   3  18       32.03       28.61      2.20 o
  -6   3  18        5.28        2.60      1.50 o
  -5   3  18        2.23        0.96      1.22 o
  -4   3  18       56.75       61.24      1.89 o
  -3   3  18       22.69       18.50      1.29 o
  -2   3  18        4.56        2.10      1.03 o
  -1   3  18        9.35        8.35      1.19 o
   0   3  18        0.29       -0.61      1.03 o
   1   3  18        0.26        1.31      1.18 o
   2   3  18        4.37        0.27      1.22 o
   3   3  18        0.98        1.43      1.32 o
   4   3  18        5.86        4.06      1.52 o
   5   3  18        0.82       -1.82      1.85 o
   6   3  18       24.59       19.18      2.50 o
  -9   4  18       39.41       41.99      2.66 o
  -8   4  18       15.00       12.57      1.92 o
  -7   4  18       25.21       26.87      2.20 o
  -6   4  18       36.75       39.99      2.19 o
  -5   4  18       63.05       65.64      2.63 o
  -4   4  18       17.60       15.91      1.58 o
  -3   4  18       83.46       72.64      1.93 o
  -2   4  18      103.69      101.21      2.41 o
  -1   4  18       53.72       60.17      2.09 o
   0   4  18        0.69        0.93      1.12 o
   1   4  18       10.43        8.53      1.32 o
   2   4  18        7.69        3.61      1.35 o
   3   4  18        7.45        8.61      1.43 o
   4   4  18       12.97       16.55      2.17 o
   5   4  18        2.44       -2.48      2.83 o
  -9   5  18        2.87        1.88      2.22 o
  -8   5  18       33.85       41.79      2.62 o
  -7   5  18        0.24        1.90      1.56 o
  -6   5  18        3.04        0.66      1.37 o
  -5   5  18       18.59       17.74      1.73 o
  -4   5  18        2.09        0.84      1.24 o
  -3   5  18       16.51       11.54      1.47 o
  -2   5  18        8.01        9.44      1.38 o
  -1   5  18       11.61       11.60      1.17 o
   0   5  18       22.66       20.30      1.37 o
   1   5  18       14.00       13.53      1.44 o
   2   5  18        0.02       -1.13      1.13 o
   3   5  18       11.56       19.43      2.17 o
   4   5  18        8.19        9.30      2.19 o
   5   5  18        3.97        0.89      2.04 o
  -8   6  18       40.65       38.06      5.09 o
  -7   6  18        5.56        6.96      2.28 o
  -6   6  18       97.88      109.52      3.40 o
  -5   6  18        1.05        2.90      1.36 o
  -4   6  18       42.26       50.27      2.32 o
  -3   6  18        0.00       -1.53      1.53 o
  -2   6  18       39.55       32.74      1.91 o
  -1   6  18        2.25        1.67      1.25 o
   0   6  18      100.10      108.49      2.92 o
   1   6  18       44.09       52.37      2.21 o
   2   6  18       37.17       29.92      3.32 o
   3   6  18        0.42        2.42      1.74 o
   4   6  18        1.15       -0.73      1.91 o
   5   6  18       12.97       10.79      2.29 o
  -8   7  18       18.95       24.50      2.99 o
  -7   7  18       40.31       44.01      2.90 o
  -6   7  18       41.71       41.36      2.71 o
  -5   7  18       10.07        9.91      1.61 o
  -4   7  18        0.47        1.45      1.27 o
  -3   7  18        0.27       -1.19      1.19 o
  -2   7  18        0.99        0.03      1.23 o
  -1   7  18        0.02       -0.55      1.14 o
   0   7  18        0.86       -1.07      1.07 o
   1   7  18       58.89       62.42      3.67 o
   2   7  18       14.15       12.15      1.73 o
   3   7  18        2.00       -1.56      1.56 o
   4   7  18       18.19       32.63      2.55 o
  -7   8  18       10.66        7.44      2.59 o
  -6   8  18        0.02       -0.53      1.70 o
  -5   8  18       14.42       13.76      1.97 o
  -4   8  18        0.19       -1.22      1.26 o
  -3   8  18        2.13        3.06      1.28 o
  -2   8  18        0.01       -1.50      1.71 o
  -1   8  18        6.95        7.40      1.84 o
   0   8  18      103.49      117.62      4.99 o
   1   8  18        0.01       -2.29      2.29 o
   2   8  18       17.66       18.22      2.83 o
   3   8  18       15.53       22.90      3.47 o
   4   8  18       78.00      105.77      7.80 o
  -6   9  18      121.75      145.56      4.82 o
  -5   9  18       11.28       13.23      2.04 o
  -4   9  18       11.21        9.17      2.21 o
  -3   9  18       29.61       30.54      2.29 o
  -2   9  18        0.02        1.74      1.69 o
  -1   9  18       13.78       16.94      2.18 o
   0   9  18       11.79       13.01      2.11 o
   1   9  18        0.57        3.25      2.15 o
   2   9  18        2.09        3.36      2.30 o
   3   9  18       29.55       29.45      3.36 o
  -5  10  18      153.07      190.83      5.11 o
  -4  10  18       17.90       18.38      3.21 o
  -3  10  18        3.97        5.98      4.33 o
  -2  10  18       15.89       22.20      3.12 o
  -1  10  18        0.41       -1.32      1.72 o
   0  10  18        0.08       -0.44      1.77 o
   1  10  18        1.28       -0.20      1.77 o
   2  10  18        0.10        1.19      2.30 o
  -4  11  18        0.07       -1.75      2.44 o
  -3  11  18        0.60       -1.19      2.45 o
  -2  11  18        4.31        6.41      2.82 o
  -1  11  18        7.45        2.43      2.53 o
   0  11  18        1.27       -1.83      1.83 o
  -9   1  19        4.12        8.34      2.45 o
  -8   1  19        6.38        9.04      1.65 o
  -7   1  19       12.78       14.98      1.90 o
  -6   1  19       25.03       26.79      2.04 o
  -5   1  19        5.90        8.02      1.26 o
  -4   1  19      271.37      284.77      4.19 o
  -3   1  19       31.06       32.45      1.83 o
  -2   1  19        0.04        0.30      0.98 o
  -1   1  19       92.33       87.73      3.26 o
   0   1  19       16.38       24.71      1.70 o
   1   1  19      122.26      141.80      3.43 o
   2   1  19      129.06      139.01      3.56 o
   3   1  19        0.24       -1.09      1.43 o
   4   1  19        6.11        4.18      1.64 o
   5   1  19        6.16        8.72      1.73 o
  -9   2  19        4.19        6.84      2.32 o
  -8   2  19       27.90       23.40      2.10 o
  -7   2  19        1.59        1.65      1.49 o
  -6   2  19        5.91        6.52      1.73 o
  -5   2  19        0.09       -0.49      1.02 o
  -4   2  19       25.37       24.66      1.91 o
  -3   2  19       35.05       34.26      1.68 o
  -2   2  19        0.00       -0.20      1.03 o
  -1   2  19       93.81       94.14      2.59 o
   0   2  19        0.09        0.61      1.24 o
   1   2  19       22.59       20.31      1.69 o
   2   2  19       89.10      100.59      3.17 o
   3   2  19        7.66        5.62      1.56 o
   4   2  19       23.29       31.94      2.11 o
   5   2  19        1.65        1.95      2.32 o
  -9   3  19       15.99       12.84      1.91 o
  -8   3  19        4.27        2.40      1.66 o
  -7   3  19        8.93        9.02      1.79 o
  -6   3  19       92.29      100.89      3.62 o
  -5   3  19       60.27       65.54      2.68 o
  -4   3  19       22.49       24.91      1.41 o
  -3   3  19        2.73        3.63      1.09 o
  -2   3  19      146.69      145.16      2.98 o
  -1   3  19        1.71        1.56      1.09 o
   0   3  19       51.24       59.24      3.10 o
   1   3  19       43.38       43.00      2.07 o
   2   3  19       43.19       37.89      2.44 o
   3   3  19       11.45       11.70      1.81 o
   4   3  19       22.94       17.68      1.72 o
   5   3  19       10.51        7.39      2.66 o
  -9   4  19        0.20        0.29      1.87 o
  -8   4  19        0.14       -0.38      1.65 o
  -7   4  19       20.08       21.06      2.08 o
  -6   4  19        9.57        8.06      1.74 o
  -5   4  19       69.96       89.64      3.88 o
  -4   4  19        0.92        1.03      1.31 o
  -3   4  19        4.76        8.23      1.05 o
  -2   4  19        2.46        1.56      1.02 o
  -1   4  19       74.56       82.59      2.47 o
   0   4  19       91.61       79.84      2.52 o
   1   4  19       10.62       12.28      1.50 o
   2   4  19       56.57       46.91      2.69 o
   3   4  19        2.20        0.16      1.32 o
   4   4  19       14.10       16.29      2.33 o
   5   4  19        0.03        0.00      2.04 o
  -8   5  19        0.07        0.10      1.66 o
  -7   5  19        5.86        8.76      1.81 o
  -6   5  19        0.18        0.98      1.41 o
  -5   5  19       20.44       19.94      1.81 o
  -4   5  19        0.40        0.93      1.33 o
  -3   5  19        6.82        6.82      1.85 o
  -2   5  19       15.72       13.59      1.61 o
  -1   5  19       63.83       56.08      2.02 o
   0   5  19        0.44        1.14      1.21 o
   1   5  19        0.44       -1.04      1.16 o
   2   5  19        9.13       11.37      1.47 o
   3   5  19        6.29        1.86      3.60 o
   4   5  19        8.15        6.29      2.13 o
  -8   6  19       20.86       23.00      2.99 o
  -7   6  19        3.88        7.97      2.93 o
  -6   6  19        0.05       -1.41      1.41 o
  -5   6  19        1.23        2.07      1.39 o
  -4   6  19        9.83        7.88      1.54 o
  -3   6  19       11.68       11.65      1.58 o
  -2   6  19       23.53       19.53      1.85 o
  -1   6  19        2.52       -0.47      1.19 o
   0   6  19       91.36      101.13      2.47 o
   1   6  19       58.17       62.62      2.25 o
   2   6  19       14.90       18.12      3.09 o
   3   6  19       63.00       82.13      3.62 o
   4   6  19        0.09        0.35      2.73 o
  -7   7  19        1.42        3.89      2.24 o
  -6   7  19       15.65       18.32      2.30 o
  -5   7  19        4.26        6.29      2.38 o
  -4   7  19       30.34       30.95      2.05 o
  -3   7  19       12.34       14.81      2.12 o
  -2   7  19       11.69        9.90      1.46 o
  -1   7  19       47.09       42.05      2.11 o
   0   7  19        2.01        2.05      1.17 o
   1   7  19       22.30       18.10      2.76 o
   2   7  19      135.94      147.22      4.13 o
   3   7  19       65.33       75.42      3.44 o
  -7   8  19        3.63        2.94      2.18 o
  -6   8  19        2.44        2.22      1.94 o
  -5   8  19        4.98        5.66      1.89 o
  -4   8  19       11.26       12.92      1.67 o
  -3   8  19        0.05       -1.21      1.21 o
  -2   8  19        0.45        0.13      1.25 o
  -1   8  19       22.94       30.37      2.56 o
   0   8  19        2.76        1.09      2.30 o
   1   8  19        3.24       -1.39      5.20 o
   2   8  19        0.32       -0.24      2.37 o
   3   8  19        5.36        1.55      2.53 o
  -6   9  19        3.49        6.22      2.05 o
  -5   9  19       31.93       35.99      2.68 o
  -4   9  19       14.49       17.38      2.02 o
  -3   9  19        1.31       -2.28      2.28 o
  -2   9  19        1.99        1.37      1.78 o
  -1   9  19       12.25       12.59      2.16 o
   0   9  19        7.33       12.90      3.14 o
   1   9  19       20.84       25.49      3.47 o
   2   9  19        3.51        1.26      4.12 o
  -4  10  19       33.81       40.17      3.91 o
  -3  10  19        6.98        9.49      2.96 o
  -2  10  19       21.80       23.87      3.27 o
  -1  10  19        0.22        0.63      1.84 o
   0  10  19       21.33       21.22      2.49 o
  -9   0  20       64.99       77.37      6.29 o
  -8   0  20       29.91       34.03      4.55 o
  -7   0  20       64.85       62.70      3.28 o
  -6   0  20       28.43       25.52      2.40 o
  -5   0  20       16.62       15.75      2.13 o
  -4   0  20       15.45       13.96      2.13 o
  -3   0  20      176.23      182.61      5.27 o
  -2   0  20       42.79       55.17      3.45 o
  -1   0  20       26.50       26.44      2.53 o
   0   0  20      130.58      152.01      5.13 o
   1   0  20      241.18      259.55      8.13 o
   2   0  20      118.35      139.10      5.27 o
   3   0  20        5.67        2.34      2.60 o
   4   0  20       58.11       65.83      4.01 o
  -9   1  20        1.07        0.54      2.15 o
  -8   1  20      131.96      137.40      3.94 o
  -7   1  20       40.59       44.49      2.46 o
  -6   1  20       13.24       16.60      1.48 o
  -5   1  20        4.18        5.55      1.30 o
  -4   1  20       37.01       41.16      1.99 o
  -3   1  20       61.16       64.13      2.27 o
  -2   1  20        0.74        0.50      1.16 o
  -1   1  20       48.83       46.98      2.13 o
   0   1  20        2.24        3.18      1.47 o
   1   1  20       30.71       32.34      1.97 o
   2   1  20       43.31       48.37      2.38 o
   3   1  20        0.11       -1.46      1.46 o
   4   1  20        0.75        0.88      1.59 o
  -8   2  20        2.67        1.34      2.31 o
  -7   2  20       44.01       36.19      2.48 o
  -6   2  20        4.78        6.32      1.73 o
  -5   2  20        0.00        0.29      1.76 o
  -4   2  20        8.91       12.09      1.41 o
  -3   2  20       29.34       25.11      1.60 o
  -2   2  20       18.58       18.22      1.65 o
  -1   2  20        5.70        5.92      1.26 o
   0   2  20        0.19        1.32      1.38 o
   1   2  20        0.02        0.07      1.68 o
   2   2  20        1.45        0.19      1.88 o
   3   2  20        0.88       -0.11      1.49 o
   4   2  20       32.58       37.55      2.35 o
  -8   3  20        1.54        3.97      2.79 o
  -7   3  20        0.16       -0.92      1.58 o
  -6   3  20       24.33       26.45      2.29 o
  -5   3  20        0.94        5.60      1.67 o
  -4   3  20        0.27       -0.12      0.99 o
  -3   3  20        6.55        4.93      1.16 o
  -2   3  20        0.61        1.29      1.37 o
  -1   3  20        5.01        3.57      1.18 o
   0   3  20        4.51        3.98      1.36 o
   1   3  20        1.56        0.41      1.33 o
   2   3  20        2.87        5.29      1.53 o
   3   3  20        1.87       -0.26      1.43 o
   4   3  20        0.69       -1.35      1.35 o
  -8   4  20        3.31        2.56      1.79 o
  -7   4  20       13.20       14.71      2.90 o
  -6   4  20        9.43        9.34      1.87 o
  -5   4  20       51.00       58.81      2.69 o
  -4   4  20        0.02       -0.67      1.36 o
  -3   4  20       58.57       63.35      2.67 o
  -2   4  20        2.29        1.24      1.07 o
  -1   4  20       17.11       15.15      1.69 o
   0   4  20       10.77       10.70      1.43 o
   1   4  20       12.11       11.27      1.52 o
   2   4  20        1.28       -1.26      1.26 o
   3   4  20        1.25       -0.19      1.40 o
   4   4  20        3.98        5.34      2.17 o
  -8   5  20        4.99       10.71      2.84 o
  -7   5  20        3.28        4.04      1.79 o
  -6   5  20      115.00      148.49      4.41 o
  -5   5  20        5.75        9.67      1.70 o
  -4   5  20        7.30       11.45      1.72 o
  -3   5  20        5.10        2.40      1.43 o
  -2   5  20       34.36       36.78      2.19 o
  -1   5  20        0.08        0.72      1.07 o
   0   5  20        3.96        4.69      2.16 o
   1   5  20        2.08        0.43      1.27 o
   2   5  20        5.30        3.52      1.35 o
   3   5  20       36.21       37.07      2.80 o
  -7   6  20        0.13       -1.52      2.93 o
  -6   6  20       18.28       23.27      2.61 o
  -5   6  20       66.08       84.44      3.24 o
  -4   6  20       49.19       60.82      4.85 o
  -3   6  20       57.25       65.78      2.71 o
  -2   6  20       40.15       43.61      2.61 o
  -1   6  20        1.30        0.74      1.35 o
   0   6  20        1.55       -0.24      1.31 o
   1   6  20        7.76        7.19      1.71 o
   2   6  20        9.75       16.10      2.10 o
   3   6  20       14.03       11.82      4.47 o
  -6   7  20        9.18       12.94      2.77 o
  -5   7  20       46.98       56.67      2.70 o
  -4   7  20       12.74       14.83      3.03 o
  -3   7  20        4.80        7.95      1.60 o
  -2   7  20       10.35        8.90      1.91 o
  -1   7  20       13.28       15.50      1.69 o
   0   7  20       20.99       25.85      3.84 o
   1   7  20        6.00       -2.63      4.01 o
   2   7  20        5.28       -0.85      3.25 o
  -6   8  20       26.26       28.26      2.74 o
  -5   8  20        0.02       -1.24      2.39 o
  -4   8  20        0.63       -0.87      1.43 o
  -3   8  20        3.42       -0.49      1.39 o
  -2   8  20        9.97        4.63      1.67 o
  -1   8  20        0.74       -2.05      2.12 o
   0   8  20        2.16        2.27      2.78 o
   1   8  20       13.20       12.46      2.68 o
   2   8  20        8.87       11.91      2.83 o
  -4   9  20       41.92       43.41      2.73 o
  -3   9  20       17.01       14.08      2.49 o
  -2   9  20        7.40        5.21      2.10 o
  -1   9  20        0.19       -1.81      1.81 o
   0   9  20        0.72        0.59      1.94 o
  -8   1  21       54.58       61.54      4.06 o
  -7   1  21       29.19       26.21      2.22 o
  -6   1  21       39.24       43.33      2.07 o
  -5   1  21       26.44       30.61      1.99 o
  -4   1  21      182.60      189.22      3.87 o
  -3   1  21        1.68        0.36      1.74 o
  -2   1  21        2.79        1.64      1.26 o
  -1   1  21        0.41       -1.22      1.22 o
   0   1  21       20.68       15.12      1.70 o
   1   1  21      117.48      117.25      5.85 o
   2   1  21        3.41        4.65      1.64 o
   3   1  21       44.01       43.41      2.40 o
   4   1  21        8.69        5.42      1.76 o
  -8   2  21        1.64        3.56      1.75 o
  -7   2  21        8.88        8.17      2.11 o
  -6   2  21        7.94        5.74      1.83 o
  -5   2  21       28.15       23.28      1.66 o
  -4   2  21       13.73       15.93      1.54 o
  -3   2  21       72.71       74.64      2.91 o
  -2   2  21        7.20        6.75      1.36 o
  -1   2  21        1.02        0.20      1.24 o
   0   2  21        2.31        1.49      1.53 o
   1   2  21       66.65       72.60      3.63 o
   2   2  21       10.03        9.51      1.71 o
   3   2  21       37.58       41.74      2.42 o
  -8   3  21        4.41        4.15      1.81 o
  -7   3  21       11.66       13.12      1.99 o
  -6   3  21        1.32        0.25      1.62 o
  -5   3  21       23.71       21.65      2.25 o
  -4   3  21       82.78       78.16      3.17 o
  -3   3  21       21.67       28.01      1.67 o
  -2   3  21        4.33        3.38      1.28 o
  -1   3  21        3.33        1.17      1.31 o
   0   3  21       34.88       35.90      2.07 o
   1   3  21        4.56        3.21      1.51 o
   2   3  21       28.91       37.47      2.20 o
   3   3  21        9.65       11.72      1.77 o
  -7   4  21        1.60        0.08      1.70 o
  -6   4  21       13.15       11.87      1.99 o
  -5   4  21       24.13       26.01      3.37 o
  -4   4  21        5.92        5.16      1.61 o
  -3   4  21       32.21       40.58      2.34 o
  -2   4  21        0.82       -1.54      1.54 o
  -1   4  21        0.22       -0.46      1.21 o
   0   4  21        0.68       -1.26      1.26 o
   1   4  21       28.66       41.22      2.18 o
   2   4  21       39.10       35.22      2.12 o
   3   4  21       27.49       34.33      2.79 o
  -7   5  21       46.38       53.60      4.05 o
  -6   5  21        0.58        1.52      1.79 o
  -5   5  21       18.11       21.67      2.07 o
  -4   5  21        0.52        0.37      1.52 o
  -3   5  21        1.51       -0.80      1.39 o
  -2   5  21        1.18        0.47      1.43 o
  -1   5  21        9.40        8.16      1.40 o
   0   5  21       15.47       13.86      1.57 o
   1   5  21       56.54       56.52      2.41 o
   2   5  21        3.32        5.44      2.03 o
   3   5  21        0.14       -0.05      2.01 o
  -6   6  21        3.61        5.44      1.90 o
  -5   6  21       22.08       21.45      2.04 o
  -4   6  21        2.39        1.26      1.56 o
  -3   6  21        1.60        1.71      1.49 o
  -2   6  21        2.95        2.83      1.48 o
  -1   6  21       32.99       33.76      2.16 o
   0   6  21        0.82       -1.28      1.28 o
   1   6  21       12.58       10.00      2.15 o
   2   6  21       21.69       27.05      2.42 o
  -6   7  21        5.12        6.17      2.50 o
  -5   7  21       28.40       37.24      2.65 o
  -4   7  21        5.63        3.23      1.57 o
  -3   7  21        1.42       -0.65      1.43 o
  -2   7  21        0.10        0.02      1.42 o
  -1   7  21        2.48        0.48      1.37 o
   0   7  21        0.05        0.24      1.95 o
   1   7  21       13.17        3.84      2.53 o
  -4   8  21        0.44       -0.66      1.46 o
  -3   8  21        0.00       -1.45      1.45 o
  -2   8  21        0.28        0.07      1.97 o
  -1   8  21        0.03       -0.77      1.94 o
   0   8  21        0.39       -0.60      1.94 o
  -7   0  22      144.77      166.02      8.67 o
  -6   0  22       25.72       23.60      2.55 o
  -5   0  22       40.28       35.94      2.86 o
  -4   0  22       27.03       25.96      3.25 o
  -3   0  22      160.41      157.28     11.38 o
  -2   0  22        0.68       -1.95      1.95 o
  -1   0  22       28.17       21.25      2.61 o
   0   0  22       15.23       21.55      3.03 o
   1   0  22       58.40       56.35      3.68 o
   2   0  22        3.53        2.08      2.44 o
   3   0  22      185.02      209.57      6.70 o
  -7   1  22        0.01        1.42      1.72 o
  -6   1  22       77.08       91.91      8.32 o
  -5   1  22       75.59       73.39      4.16 o
  -4   1  22       26.29       24.00      1.85 o
  -3   1  22        3.74        4.18      1.47 o
  -2   1  22        0.40       -1.33      1.33 o
  -1   1  22        5.89        2.79      1.54 o
   0   1  22        6.39        6.60      1.62 o
   1   1  22        0.09        1.05      1.75 o
   2   1  22        6.70        8.60      1.83 o
   3   1  22        5.04        6.14      1.83 o
  -7   2  22       50.26       64.76      3.16 o
  -6   2  22        4.14        6.80      1.87 o
  -5   2  22        0.01       -1.63      1.63 o
  -4   2  22        0.81       -0.92      1.28 o
  -3   2  22       10.09        9.07      1.82 o
  -2   2  22       21.29       22.68      1.94 o
  -1   2  22        1.24       -0.48      1.40 o
   0   2  22       13.27       16.43      1.83 o
   1   2  22        0.15       -1.47      1.47 o
   2   2  22        0.21        0.74      1.58 o
   3   2  22        1.38       -0.56      2.38 o
  -7   3  22        4.24        2.78      2.19 o
  -6   3  22        0.03       -1.71      1.71 o
  -5   3  22        2.20        2.48      1.79 o
  -4   3  22       62.70       66.84      3.16 o
  -3   3  22        6.80        7.50      1.35 o
  -2   3  22        2.62        2.39      1.30 o
  -1   3  22       23.38       27.61      1.93 o
   0   3  22        1.23        2.51      1.53 o
   1   3  22        5.26        1.40      1.53 o
   2   3  22       10.19       13.77      1.87 o
  -6   4  22        0.40        0.00      1.75 o
  -5   4  22       14.14       14.35      2.13 o
  -4   4  22        2.94        2.90      1.78 o
  -3   4  22       18.96       20.61      2.01 o
  -2   4  22        8.74        8.94      1.42 o
  -1   4  22       17.03       18.27      1.66 o
   0   4  22        0.91       -0.30      1.56 o
   1   4  22       18.15       14.24      1.79 o
   2   4  22        0.33       -0.55      1.49 o
  -6   5  22       12.66       21.60      2.37 o
  -5   5  22        5.95        4.01      2.58 o
  -4   5  22       45.00       63.31      2.89 o
  -3   5  22        0.21       -1.42      1.47 o
  -2   5  22        0.81       -1.04      1.56 o
  -1   5  22        3.03        3.49      1.57 o
   0   5  22        5.05        3.90      1.39 o
   1   5  22        1.81        1.11      2.00 o
  -5   6  22        0.71       -1.10      1.73 o
  -4   6  22       22.57       22.38      2.06 o
  -3   6  22        1.51        2.99      1.58 o
  -2   6  22        9.30        7.25      1.72 o
  -1   6  22        3.80        5.37      1.57 o
   0   6  22        0.60       -1.40      1.60 o
   1   6  22        1.28        0.74      2.44 o
  -4   7  22        7.47        7.12      1.77 o
  -3   7  22       17.47       13.41      1.85 o
  -2   7  22       11.41       11.33      1.73 o
  -1   7  22        0.08        0.71      2.67 o
  -6   1  23       22.67       24.28      2.33 o
  -5   1  23       40.99       38.44      2.13 o
  -4   1  23        0.86       -1.20      1.72 o
  -3   1  23        0.65       -1.37      1.37 o
  -2   1  23        3.48        5.63      1.59 o
  -1   1  23        0.37       -0.01      1.48 o
   0   1  23        0.11       -0.59      1.50 o
   1   1  23        4.58        3.63      1.75 o
  -6   2  23        3.33        2.77      1.91 o
  -5   2  23       21.44       29.67      2.57 o
  -4   2  23        1.79        1.57      1.64 o
  -3   2  23        1.81       -1.29      2.10 o
  -2   2  23        2.66       -0.97      1.47 o
  -1   2  23        8.75       11.19      1.75 o
   0   2  23        4.87        2.26      1.87 o
   1   2  23        5.60        2.92      1.69 o
  -6   3  23       14.33       11.17      2.73 o
  -5   3  23        6.44        1.46      1.83 o
  -4   3  23       59.50       62.44      3.25 o
  -3   3  23        0.82       -1.65      2.16 o
  -2   3  23       28.83       28.47      2.04 o
  -1   3  23       16.46       17.31      1.79 o
   0   3  23        6.10        4.76      1.63 o
   1   3  23        0.81       -0.50      1.52 o
  -5   4  23        0.07        1.73      2.15 o
  -4   4  23        0.07       -1.74      1.74 o
  -3   4  23       12.84       10.91      2.11 o
  -2   4  23        1.34        1.86      1.65 o
  -1   4  23        0.26       -1.38      1.38 o
   0   4  23        4.04        9.84      1.66 o
   1   4  23        3.77        4.12      2.60 o
  -4   5  23        7.92        8.35      2.08 o
  -3   5  23        6.90        4.47      1.73 o
  -2   5  23       18.64       23.26      2.16 o
  -1   5  23        4.19        5.32      1.73 o
   0   5  23        0.38       -1.57      1.57 o
  -3   6  23        1.69        4.62      1.72 o
  -2   6  23        0.23       -1.49      1.49 o
  -5   0  24       57.32       58.97      3.58 o
  -4   0  24        5.75        1.54      2.06 o
  -3   0  24        1.68       -1.99      1.99 o
  -2   0  24        0.55       -2.06      2.06 o
  -1   0  24       27.99       25.88      2.99 o
   0   0  24        0.00       -2.07      2.22 o
  -5   1  24        1.26        3.75      1.87 o
  -4   1  24       61.41       65.41      2.68 o
  -3   1  24        1.73        1.67      1.56 o
  -2   1  24        0.17       -1.15      1.51 o
  -1   1  24        3.04       -0.08      1.56 o
   0   1  24        1.45        0.72      1.61 o
  -5   2  24      100.20      111.46      6.09 o
  -4   2  24       18.91       22.41      2.42 o
  -3   2  24       12.73       12.81      1.76 o
  -2   2  24        1.75        2.23      1.58 o
  -1   2  24        8.64        9.58      1.78 o
   0   2  24        0.46       -1.55      1.55 o
  -4   3  24        2.04        1.06      1.87 o
  -3   3  24        0.02       -0.28      1.90 o
  -2   3  24       37.45       37.63      2.24 o
  -1   3  24        0.07       -1.48      1.48 o
  -3   4  24        0.00       -1.77      1.77 o
  -2   4  24       17.99       17.96      2.36 o
 
